# Supplementary material for: Annexin- and calcium-regulated priming of legume root cells for endosymbiotic infection
Source: Nat Commun. 2024 Dec 6;15:10639. doi: 10.1038/s41467-024-55067-3 (PMC11621553; doi:10.1038/s41467-024-55067-3)
Supplement: Supplementary file 4 — Supplementary Data 1 [file 41467_2024_55067_MOESM4_ESM.xlsx]

## Sheet: Feuil1
Supplementary Data 1. List of plant species establishing or not establishing endosymbioses.
species_code	species_name	lineage	species_order	species_family	source	endosymbiosis	ams	rns
Abrpre	Abrus precatorius	Angiosperms	Fabales	Fabaceae	NCBI	1	1	1
Adicap	Adiantum capillus-veneris	Monilophytes	Polypodiales	Polypodiaceae	10.1038/s41477-022-01222-x	1	1	0
Adinel	Adiantum nelumboides	Monilophytes	Polypodiales	Polypodiaceae	10.1038/gbe/evac127	1	1	0
Aeseve	Aeschynomene evenia	Angiosperms	Fabales	Fabaceae	10.1038/s41467-021-21094-7	1	1	1
Alnglu	Alnus glutinosa	Angiosperms	Fagales	Betulaceae	10.1126/science.aat1743	1	1	1
Alsspi	Alsophila spinulosa	Monilophytes	Cyatheales	Cyatheaceae	10.1038/s41477-022-01146-6	1	1	0
Amahyp	Amaranthus hypochondriacus	Angiosperms	Caryophyllales	Amaranthaceae	10.3835/plantgenome2015.07.0062	0	0	0
Ambtri	Amborella trichopoda	Angiosperms	Amborellaceae	Amborellales	10.1126/science.1241089	1	1	0
Anacom	Ananas comosus	Angiosperms	Poales	Bromeliaceae	10.1038/ng.3435	1	1	0
AntagrBONN	Anthoceros agrestis cv. BONN	Hornworts	Anthocerotales	Anthocerataceae	10.1038/s41477-020-0618-2	1	1	0
AntagrOXF	Anthoceros agrestis cv. OXF	Hornworts	Anthocerotales	Anthocerataceae	10.1038/s41477-020-0618-2	1	1	0
Antpun	Anthoceros punctatus	Hornworts	Anthocerotales	Anthocerataceae	10.1038/s41477-020-0618-2	1	1	0
ApafusSAG2523	Apatococcus fuscideae SAG2523	Chlorophytes	Chlorellales	Chlorellaceae	10.1101/2022.01.06.475074	0	0	0
ApalobSAG2145	Apatococcus lobatus	Chlorophytes	Chlorellales	Chlorellaceae	Phytozome	0	0	0
Aposhe	Apostasia shenzhenica	Angiosperms	Asparagales	Orchidaceae	10.1038/nature23897	1	0	0
Aqucoe	Aquilegia coerulea	Angiosperms	Ranunculales	Ranunculaceae	10.7554/eLife.36426	1	1	0
Aradur	Arachis duranensis	Angiosperms	Fabales	Fabaceae	10.1038/ng.3517	1	1	1
Arahal	Arabidopsis halleri	Angiosperms	Brassicales	Brassicaceae	10.5061/dryad.gn4hh	0	0	0
Arahyp	Arachis hypogaea	Angiosperms	Fabales	Fabaceae	10.25739/hb5x-wx74	1	1	1
Araipa	Arachis ipaensis	Angiosperms	Fabales	Fabaceae	10.1038/ng.3517	1	1	1
Aralyr	Arabidopsis lyrata	Angiosperms	Brassicales	Brassicaceae	10.1038/ng.807	0	0	0
Aratha	Arabidopsis thaliana	Angiosperms	Brassicales	Brassicaceae	10.1093/nar/gkr1090	0	0	0
Astglo	Asterochloris glomerata	Chlorophytes	Trebouxiales	Trebouxiaceae	10.1186/s12864-019-5629-x	0	0	0
Auxpro	Auxenochlorella protothecoides	Chlorophytes	Chlorellales	Chlorellaceae	10.1186/1471-2164-15-582	0	0	0
AuxproUTEX25	Auxenochlorella protothecoides UTEX25	Chlorophytes	Chlorellales	Chlorellaceae	NCBI	0	0	0
Azofil	Azolla filiculoides	Monilophytes	Salviniales	Salviniaceae	10.1038/s41477-018-0188-8	0	0	0
Batpra	Bathycoccus prasinos RCC1105	Chlorophytes	Mamiellales	Bathycoccaceae	10.186/gb-2012-13-8-r74 & 10.1371/journal.pone.0039648	0	0	0
Bauvar	Bauhinia variegata	Angiosperms	Fabales	Fabaceae	10.1093/dnares/dsac012	1	1	0
Begfuc	Begonia fuchsioides	Angiosperms	Cucurbitales	Begoniaceae	10.1126/science.aat1743	1	1	0
Benhis	Benincasa hispida	Angiosperms	Cucurbitales	Cucurbitaceae	10.1038/s41467-019-13185-3	1	1	0
Betpat	Beta patula	Angiosperms	Caryophyllales	Amaranthaceae	10.1111/tpj.14413	0	0	0
Betpen	Betula pendula	Angiosperms	Fagales	Betulaceae	10.1038/ng.3862	1	1	0
Betvul	Beta vulgaris	Angiosperms	Caryophyllales	Amaranthaceae	10.1111/2020.09.15.298315	0	0	0
Boestr	Boechera stricta	Angiosperms	Brassicales	Brassicaceae	Phytozome	0	0	0
Botbra	Botryococcus braunii	Chlorophytes	Chlorellales	Botryococcaceae	NA	0	0	0
Bradis	Brachypodium distachyon	Angiosperms	Poales	Poaceae	10.1038/nature08747	1	1	0
Braolecap	Brassica oleraceae capitata	Angiosperms	Brassicales	Brassicaceae	10.1038/ncomms4930	0	0	0
Brarap	Brassica rapa FPsc	Angiosperms	Brassicales	Brassicaceae	10.1038/s41438-018-0071-9	0	0	0
Cajcaj	Cajanus cajan	Angiosperms	Fabales	Fabaceae	10.1038/nbt.2022.	1	1	1
Camsin	Camellia sinensis	Angiosperms	Ericales	Theaceae	NCBI	1	1	0
Cansat	Cannabis sativa	Angiosperms	Rosales	Cannabaceae	NCBI	1	1	0
Capann	Capsicum annuum	Angiosperms	Solanales	Solanaceae	10.1073/pnas.1400975111	1	1	0
Capgra	Capsella grandiflora	Angiosperms	Brassicales	Brassicaceae	10.1038/ng.2669	0	0	0
Caprub	Capsella rubella	Angiosperms	Brassicales	Brassicaceae	10.1038/ng.2669	0	0	0
Carfan	Carpinus fangiana	Angiosperms	Fagales	Betulaceae	10.1038/s41597-020-0370-5	1	1	0
Carlit	Carex littledalei	Angiosperms	Poales	Cyperaceae	NCBI	0	0	0
Carpap	Carica papaya	Angiosperms	Brassicales	Caricaceae	10.1038/nature06856	1	1	0
Casaus	Castanospermum australe	Angiosperms	Fabales	Fabaceae	10.1126/science.aat1743	1	1	0
Casgla	Casuarina glauca	Angiosperms	Fagales	Casuarinaceae	10.1111/tpj.16201	1	1	1
Casmol	Castanea mollissima	Angiosperms	Fagales	Fagaceae	NCBI	1	1	0
Cepfol	Cephalotus follicularis	Angiosperms	Oxalidales	Cephalotaceae	10.1038/s41559-016-0059	0	0	0
Cercan	Cercis canadensis	Angiosperms	Fabales	Fabaceae	10.1126/science.aat1743	1	1	0
Cerpur	Ceratodon purpureus	Mosses	Dicranales	Dicranaceae	NCBI	0	0	0
Cerric	Ceratopteris richardii	Monilophytes	Polypodiales	Pteridaceae	10.1038/s41477-022-01226-7	0	0	0
Chabra	Chara braunii	Charophytes	Charales	Characeae	10.1016/j.cell.2018.06.033	0	0	0
Chafas	Chamaecrista fasciculata	Angiosperms	Fabales	Fabaceae	10.1126/science.aat1743	1	1	1
Chequi	Chenopodium quinoa	Angiosperms	Caryophyllales	Chenopodiaceae	10.1038/nature21370	0	0	0
Chlatm	Chlorokybus atmophyticus	Charophytes	Chlorokybales	Chlorokybaceae	10.1038/s41477-019-0560-3	0	0	0
Chlrei	Chlamydomonas reinhardtii	Chlorophytes	Chlamydomonales	Chlamydomonaceae	10.1126/science.1143609	0	0	0
Chlsor1602	Chlorella sorokiniana 1602	Chlorophytes	Chlorellales	Chlorellaceae	NCBI	0	0	0
Chlvar	Chlorella variabilis	Chlorophytes	Chlorellales	Chlorellaceae	10.1105/tpc.110.076406	0	0	0
Chocri	Chondrus crispus	SAR	Gigartinales	Gigartinaceae	10.1073/pnas.1221259110	0	0	0
Chrzof	Chromochloris zofingiensis	Chlorophytes	Sphaeropleales	Chromochloridaceae	10.1073/pnas.1619928114	0	0	0
Cicari	Cicer arietinum ICC4958	Angiosperms	Fabales	Fabaceae	10.1038/SREP12806	1	1	1
Citcle	Citrus clementina	Angiosperms	Sapindales	Rutaceae	10.1038/nbt.2906	1	1	0
Citlan	Citrullus lanatus ssp vulgaris 97103	Angiosperms	Cucurbitales	Cucurbitaceae	10.1038/ng.2470	1	1	0
Citsin	Citrus sinensis	Angiosperms	Sapindales	Rutaceae	10.1038/nbt.2906	1	1	0
CocpriSAG2167	Coccomyxa pringsheimii SAG216-7	Chlorophytes	Incertae sedis	Coccomyxaceae	10.1101/2022.01.06.475074	0	0	0
CocsubC169	Coccomyxa subellipsoidea C-169	Chlorophytes	Incertae sedis	Coccomyxaceae	10.1186/gb-2012-13-5-r39	0	0	0
Cucargarg	Cucurbita argyrosperma ssp argyrosperma	Angiosperms	Cucurbitales	Cucurbitaceae	NCBI	1	1	0
Cucmax	Cucurbita maxima	Angiosperms	Cucurbitales	Cucurbitaceae	10.1016/j.molp.2017.09.003	1	1	0
Cucmel	Cucumis melo	Angiosperms	Cucurbitales	Cucurbitaceae	10.1073/pnas.1205415109	1	1	0
Cucmos	Cucurbita moschata	Angiosperms	Cucurbitales	Cucurbitaceae	10.1016/j.molp.2017.09.003	1	1	0
Cucpep	Cucurbita pepo	Angiosperms	Cucurbitales	Cucurbitaceae	10.1111/pbi.12860	1	1	0
Cucsat	Cucumis sativus PI183967	Angiosperms	Cucurbitales	Cucurbitaceae	10.1016/j.molp.2017.09.003	1	1	0
Cuscam	Cuscuta campestris	Angiosperms	Solanales	Convolvulaceae	NCBI	0	0	0
Cyapar	Cyanophora paradoxa	Glaucophytes	Glaucocustales	Glaucocystaceae	10.1126/science.1213561	0	0	0
Cycmic	Cycas micholitzii	Gymnosperms	Cycadales	Cycadaceae	Gymno-plaza	1	1	0
Datglo	Datisca glomerata	Angiosperms	Cucurbitales	Datiscaceae	10.1126/science.aat1743	1	1	1
Daucar	Daucus carota	Angiosperms	Apiales	Apiaceae	10.1038/ng.3565	1	1	0
Dencat	Dendrobium catenatum	Angiosperms	Asparagales	Orchidaceae	10.1038/nature23897	1	0	0
Diacar	Dianthus caryophyllus	Angiosperms	Caryophyllales	Caryophyllaceae	10.1093/dnares/dst053	0	0	0
Distri	Discaria trinervis	Angiosperms	Rosales	Rhamnaceae	10.1126/science.aat1743	1	1	1
Drydru	Dryas drummondii	Angiosperms	Rosales	Rosaceae	10.1126/science.aat1743	1	1	1
Dunsal	Dunaliella salina	Chlorophytes	Chlamydomonales	Dunaliellaceae	10.1128/genomeA.01105-17	0	0	0
EllbilSAG24580	Elliptochloris bilobata SAG245-80	Chlorophytes	Prasiolales	incertae sedis	10.1101/2022.01.06475074	0	0	0
Entsed	Entodon seductrix	Mosses	Hypnales	Entodontaceae	10.1093/gbe/evac020	0	0	0
Eurfer	Euryale ferox	Angiosperms	Nymphaeales	Nymphaeaceae	NCBI	0	0	0
Eutsal	Eutrema salsugineum	Angiosperms	Brassicales	Brassicaceae	10.3389/fpls.2013.00046	0	0	0
Faialb	Faidherbia albida	Angiosperms	Fabales	Fabaceae	10.1093/gigascience/giy152	1	1	1
Fonant	Fontinalis antipyretica	Mosses	Hypnales	Fontinalaceae	10.5524/100748	0	0	0
Fraana	Fragaria x ananassa Camarosa	Angiosperms	Rosales	Rosaceae	10.1038/s41438-0.21-00476-4	1	1	0
Fraexc	Fraxinus excelsior	Angiosperms	Lamiales	Oleaceae	10.1038/nature20786	1	1	0
Fraiin	Fragaria iinumae	Angiosperms	Rosales	Rosaceae	NCBI	1	1	0
Fraves	Fragaria vesca	Angiosperms	Rosales	Rosaceae	10.1093/gigascience/gix124	1	1	0
Galsul	Galdieria sulphuraria	SAR	Cyanidiales	Galdieriaceae	10.1126/science.1231707	0	0	0
Ginbil	Ginkgo biloba	Gymnosperms	Ginkgoales	Ginkgoceae	10.5524/100613	1	1	0
Glymax	Glycine max	Angiosperms	Fabales	Fabaceae	10.1038/nature08670	1	1	1
Glysoj	Glycine soja	Angiosperms	Fabales	Fabaceae	NCBI	1	1	1
Gnemon	Gnetum montanum	Gymnosperms	Gnetales	Gnetaceae	10.5061/dryad.0vm37	1	1	0
Gosrai	Gossypium raimondii	Angiosperms	Malvales	Malvaceae	10.1038/nature11798	1	1	0
Helann	Helianthus annuus	Angiosperms	Asterales	Asteraceae	10.1038/nature22380	1	1	0
HelspATCC50920	Helicosporidium sp. ATCC 50920	Chlorophytes	Chlorellales	Chlorellaceae	NCBI	0	0	0
Hevbra	Hevea brasiliensis	Angiosperms	Malpighiales	Euphorbiaceae	NCBI	1	1	0
Humlup	Humulus lupulus	Angiosperms	Rosales	Cannabaceae	10.1093/pcp/pcu169	1	1	0
Hypcur	Hypnum curvifolium	Mosses	Hypnales	Hypnaceae	10.1093/gbe/evac020	0	0	0
Isotai	Isoetes taiwanensis	Lycophytes	Isoetales	Isoetaceae	10.1038/s41467-021-26644-7	1	1	0
Jatcur	Jatropha curcas	Angiosperms	Malpighiales	Euphorbiaceae	NCBI	1	1	0
Jugreg	Juglans regia	Angiosperms	Fagales	Juglandaceae	10.1111/tpj.13207	1	1	0
Klenit	Klebsormidium nitens	Charophytes	Klebsormidiales	Klebsormidiaceae	10.1038/ncomms4978	0	0	0
Labpur	Lablab purpureus	Angiosperms	Fabales	Fabaceae	10.1093/gigascience/giy152	1	1	1
Lagsic	Lagenaria siceraria	Angiosperms	Cucurbitales	Cucurbitaceae	10.1111/tpj.13722	1	1	0
Linusi	Linum usitatissimum	Angiosperms	Malpighiales	Linaceae	10.1111/j.1365-313X.2012.05093.x	1	1	0
Lotjap	Lotus japonicus	Angiosperms	Fabales	Fabaceae	10.1101//2020.05.29.124313	1	1	1
LuncruJGI	Lunularia cruciata	Liverworts	Lunulariales	Lunulariaceae	JGI	1	1	0
Lupalb	Lupinus albus	Angiosperms	Fabales	Fabaceae	10.1038/s41467-019-14197-9	1	0	1
Lupang	Lupinus angustifolius	Angiosperms	Fabales	Fabaceae	10.1111/pbi.12615	1	0	1
Lyccla	Lycopodium clavatum	Lycophytes	Lycopodiales	Lycopodiaceae	10.1101/2022.12.06.519249	0	0	0
Malbac	Malus baccata	Angiosperms	Rosales	Rosaceae	NCBI	1	1	0
Maldom	Malus domestica GDDH13_1_1	Angiosperms	Rosales	Rosaceae	10.1038/ng.3886	1	1	0
Manesc	Manihot esculenta	Angiosperms	Malpighiales	Euphorbiaceae	10.1038/nbt.3535	1	1	0
Marinf	Marchantia inflexa	Liverworts	Marchantiales	Marchantiaceae	10.1038/s41598-019-45039-9	1	1	0
Marpal	Marchantia paleaceae	Liverworts	Marchantiales	Marchantiaceae	10.1126/science.abg0929	1	1	0
Marpolmon	Marchantia polymorpha ssp. montivagans SA2	Liverworts	Marchantiales	Marchantiaceae	10.3389/fpls.2020.00829	0	0	0
Marpolpol	Marchantia polymorpha ssp. polymorpha BR5	Liverworts	Marchantiales	Marchantiaceae	10.3389/fpls.2020.00829	0	0	0
Marpolrud	Marchantia polymorpha ssp. ruderalis TAK1 v6.1	Liverworts	Marchantiales	Marchantiaceae	10.1016/j.cub.2019.12.015	0	0	0
Medtru	Medicago truncatula	Angiosperms	Fabales	Fabaceae	10.1038/s41477-018-0286-7	1	1	1
Mesend	Mesotaenium endlicherianum	Charophytes	Zygnemales	Zygnematophyceae	10.1016/j.cell.2019.10.019	0	0	0
Mesvir	Mesostigma viride	Charophytes	Mesostigmatales	Mesostigmataceae	10.1038/s41477-019-0560-3	0	0	0
Miccon24180	Micratinium conductrix SAG241.80	Chlorophytes	Chlorellales	Chlorellaceae	NCBI	0	0	0
Micpus1545	Micromonas pusilla CCMP1545	Chlorophytes	Mamiellales	Mamiellaceae	10.126/science.1167222	0	0	0
MicpusNOUM17	Micromonas pusilla NOUM17	Chlorophytes	Mamiellales	Mamiellaceae	10.126/science.1167222	0	0	0
Mimpud	Mimosa pudica	Angiosperms	Fabales	Fabaceae	Intern	1	1	1
Momcha	Momordica charantia	Angiosperms	Cucurbitales	Cucurbitaceae	NCBI	1	1	0
Monneg	Monoraphidium neglectum	Chlorophytes	Sphaeropleales	Selenastraceae	10.1186/1471-2164-14-926	0	0	0
Mornot	Morus notabilis	Angiosperms	Rosales	Moraceae	10.1038/ncomms3445	1	1	0
Morole	Moringa oleifera	Angiosperms	Brassicales	Moringaceae	10.1093/gigascience/giy152	1	1	0
Mucpru	Mucuna pruriens	Angiosperms	Fabales	Fabaceae	NCBI	1	1	1
Musacu	Musa acuminata	Angiosperms	Zingiberales	Zingiberaceae	10.1093/database/bat035	1	1	0
MyrbisSAG2043	Myrmecia bisecta SAG2043	Chlorophytes	Trebouxiales	Trebouxiaceae	10.1101/2022.01.06.475074	0	0	0
Nelnuc	Nelumbo nucifera	Angiosperms	Proteales	Nelumbonaceae	10.1186/gb-2013-14-5-r41	0	0	0
Nicben	Nicotiana benthamiana	Angiosperms	Solanales	Solanaceae	10.1094/MPMI-06-12-0148-TA	1	1	0
Nissch	Nissolia schottii	Angiosperms	Fabales	Fabaceae	10.1126/science.aat1743	1	1	0
Nymcol	Nymphea colarata	Angiosperms	Nymphaeales	Nymphaeaceae	NCBI	0	0	0
Orysat	Oryza sativa	Angiosperms	Poales	Poaceae	10.1093/nar/gkl976	1	1	0
Ostluc	Ostreococcus lucimarinus	Chlorophytes	Mamiellales	Mamiellaceae	10.1073/pnas.0611046104	0	0	0
Osttau	Ostreococcus tauri	Chlorophytes	Mamiellales	Mamiellaceae	10.1186/1471-2164-15-1103 & 10.1073/pnas.0611046104	0	0	0
Parand	Parasponia andersonii	Angiosperms	Rosales	Cannabaceae	10.1073/pnas.1721395115	1	1	1
Parkes	Parachlorella kessleri	Chlorophytes	Chlorellales	Chlorellaceae	NCBI	0	0	0
Penmar	Penium margaritaceaum	Charophytes	Desmidiales	Peniaceae	10.1016/j.cell.2020.04.019	0	0	0
Petaxi	Petunia axillaris	Angiosperms	Solanales	Solanaceae	10.1038/nplants.2016.74	1	1	0
Phaequ	Phalaenopsis equestris	Angiosperms	Asparagales	Orchidaceae	10.1038/nature23897	1	0	0
Phavul	Phaseolus vulgaris	Angiosperms	Fabales	Fabaceae	10.1038/ng.3008	1	1	1
Phypat	Physcomitrium patens	Mosses	Funariales	Funariaceae	10.1111/tpj.13801	0	0	0
Picabi	Picea abies	Gymnosperms	Pinales	Pinaceae	10.1038/nature12211	0	0	0
Picgla	Picea glauca	Gymnosperms	Pinales	Pinaceae	10.1093/bioinformatics/btt178	0	0	0
Picsit	Picea sitchensis	Gymnosperms	Pinales	Pinaceae	Gymno-plaza	0	0	0
PicspRCC4223	Picochlorum sp. RCC4223	Chlorophytes	Chlorellales	Incertae sedis	ORCAE	0	0	0
Pinpin	Pinus pinaster	Gymnosperms	Pinales	Pinaceae	Gymno-plaza	0	0	0
Pinsyl	Pinus sylvatica	Gymnosperms	Pinales	Pinaceae	10.1038/nature12211	0	0	0
Pintae	Pinus taeda	Gymnosperms	Pinales	Pinaceae	10.15334/genetics.113.159715	0	0	0
Pissat	Pisum sativum	Angiosperms	Fabales	Fabaceae	10.1038/s41588-019-0480-1	1	1	1
Popalb	Populus alba	Angiosperms	Malpighiales	Salicaceae	NCBI	1	1	0
Popeup	Populus euphratica	Angiosperms	Malpighiales	Salicaceae	NCBI	1	1	0
Poptri	Populus trichocarpa	Angiosperms	Malpighiales	Salicaceae	10.1126/science.1128691	1	1	0
Porpur	Porphyridium purpureum	SAR	Porphyridiales	Porphyridiaceae	10.1038/ncomms2931	0	0	0
Porumb	Porphyra umbilicalis	SAR	Bangiales	Bangiaceae	10.1073/pnas.1703088114	0	0	0
Potmic	Potentilla micrantha	Angiosperms	Rosales	Rosaceae	10.1093/gigascience/giy010	1	1	0
Pracol	Prasinoderma coloniale	Prasinodermophytes	Prasinodermales	Prasinodermophyceae	10.1038/s41559-020-1221-7	0	0	0
Proalb	Prosopis alba	Angiosperms	Fabales	Fabaceae	NCBI	1	1	1
Procyn	Protea cynaroides	Angiosperms	Proteales	Proteaceae	10.1111/tpj.16044	0	0	0
Prowic	Prototheca wickerhamii	Chlorophytes	Chlorellales	Chlorellaceae	NCBI	0	0	0
Pruavi	Prunus avium	Angiosperms	Rosales	Rosaceae	10.1093/dnares/dsx020	1	1	0
Prudul	Prunus dulcis	Angiosperms	Rosales	Rosaceae	10.1111/tpj.14538	1	1	0
Prumum	Prunus mume	Angiosperms	Rosales	Rosaceae	NCBI	1	1	0
Pruper	Prunus persica	Angiosperms	Rosales	Rosaceae	10.1038/ng.2586	1	1	0
Pruyed	Prunus yedoensis	Angiosperms	Rosales	Rosaceae	NCBI	1	1	0
Psemen	Pseudotsuga menziesii	Gymnosperms	Pinales	Pinaceae	10.1534/g3.117.300078	0	0	0
Pyrbet	Pyrus betulifolia	Angiosperms	Rosales	Rosaceae	NCBI	1	1	0
Pyrbre	Pyrus x bretschneideri	Angiosperms	Rosales	Rosaceae	NCBI	1	1	0
Pyrcom	Pyrus communis	Angiosperms	Rosales	Rosaceae	10.1371/journal.pone.0092644	1	1	0
Pyryez	Pyropia yezoensis	SAR	Bangiales	Bangiaceae	10.1371/journal.pone.0057122	0	0	0
Quelob	Quercus lobata	Angiosperms	Fagales	Fagaceae	NCBI	1	1	0
Querob	Quercus robur	Angiosperms	Fagales	Fagaceae	10.1111/1755-0998.12425	1	1	0
Rharub	Rhamnella rubrinervis	Angiosperms	Rosales	Rhamnaceae	NCBI	1	1	0
Rhoirr	Rhododendron irroratum	Angiosperms	Ericales	Ericaceae	10.3389/fpls.2023.1123707	1	0	0
Rhosim	Rhododendron simsii	Angiosperms	Ericales	Ericaceae	10.1038/s41467-020-18771-4	1	0	0
Rhowil	Rhododendron williamsianum	Angiosperms	Ericales	Ericaceae	10.1093/gbe/evz245	1	0	0
Riccom	Ricinus communis	Angiosperms	Malpighiales	Euphorbiaceae	10.1038/nbt.1674	1	1	0
Roraqu	Rorripa aquatica	Angiosperms	Brassicales	Brassicaceae	10.1101/2022.06.06.494894	0	0	0
Roschi	Rosa chinensis	Angiosperms	Rosales	Rosaceae	10.1038/s41588-018-0110-3	1	1	0
Rubocc	Rubus occidentalis	Angiosperms	Rosales	Rosaceae	10.1111/tpj.13215	1	1	0
Salcuc	Salvinia cucullata	Monilophytes	Salviniales	Salviniaceae	10.1038/s41477-018-0188-9	0	0	0
Sclbir	Sclerocarya birrea	Angiosperms	Sapindales	Anarcadiaceae	10.1093/gigascience/giy152	1	1	0
Sellep	Selaginella lepidophylla	Lycophytes	Selaginellales	Selaginellaceae	10.1038/s41467-017-02546-5	1	1	0
Selmoe	Selaginella moellendorffii	Lycophytes	Selaginellales	Selaginellaceae	10.1126/science.1203810	1	1	0
Sentor	Senna tora	Angiosperms	Fabales	Fabaceae	10.1038/s41467-021-21987-7	1	1	0
Setita	Setaria italica	Angiosperms	Poales	Poaceae	10.1038/nbt.2196	1	1	0
Sollyc	Solanum lycopersicum	Angiosperms	Solanales	Solanaceae	10.1038/nature11119	1	1	0
Solpen	Solanum pennellii	Angiosperms	Solanales	Solanaceae	10.1038/nature11119	1	1	0
Sorbic	Sorghum bicolor	Angiosperms	Poales	Poaceae	10.1111/tpj.13781	1	1	0
Spasub	Spatholobus suberectus	Angiosperms	Fabales	Fabaceae	NCBI	1	1	1
Sphfal	Sphagnum fallax	Mosses	Sphagnales	Sphagnaceae	Phytozome	0	0	0
Spimus	Spirogloea muscicola	Charophytes	Zygnemales	Zygnematophyceae	10.1016/j.cell.2019.10.019	0	0	0
Spiole	Spinacia oleracea	Angiosperms	Caryophyllales	Amaranthaceae	bvseq.molgen.mpg.de	0	0	0
Spipol	Spirodela polyrhiza	Angiosperms	Alismatales	Araceae	10.1038/ncomms4311	0	0	0
SymirrSAG2036	Symbiochloris irregularis SAG2036	Chlorophytes	Trebouxiales	Trebouxiaceae	10.1101/2022.01.06.475074	0	0	0
Tarhas	Tarenaya hassleriana	Angiosperms	Brassicales	Cleomaceae	10.1105/tpc.113.113480	0	0	0
Thecac	Theobrama cacao	Angiosperms	Malvales	Malvaceae	10.1186/gb-2013-14-6-r53	1	1	0
TregelLA000220	Trebouxia gelatinosa	Chlorophytes	Trebouxiales	Trebouxiaceae	10.1007/s11103-016-0468-5	0	0	0
Treori	Trema orientalis	Angiosperms	Rosales	Cannabaceae	10.1073/pnas.1721395115	1	1	0
TrespOTU1	Trebouxia sp. OTU1 generalist lineage	Chlorophytes	Trebouxiales	Trebouxiaceae	10.1101/2022.01.06.475074	0	0	0
TrespOTU3	Trebouxia sp. OTU3 warm lineage	Chlorophytes	Trebouxiales	Trebouxiaceae	10.1101/2022.01.06.475074	0	0	0
TrespOTU5	Trebouxia sp. OTU3 cold lineage	Chlorophytes	Trebouxiales	Trebouxiaceae	10.1101/2022.01.06.475074	0	0	0
TrespTZW2008	Trebouxia sp. TZW2008	Chlorophytes	Trebouxiales	Trebouxiaceae	10.1186/s12864-020-07086-9	0	0	0
Triaes	Triticum aestivum IWGSC_v1.1_HC_20170706	Angiosperms	Poales	Poaceae	10.1093/gigascience/gix097	1	1	0
Tripra	Trifolium pratense	Angiosperms	Fabales	Fabaceae	10.1038/srep17394	1	1	1
Trisub	Trifolium subterraneum	Angiosperms	Fabales	Fabaceae	NCBI	1	1	1
Ulvmut	Ulva mutabilis	Chlorophytes	Ulvales	Ulvaceae	ORCAE	0	0	0
UlvproYS2018	Ulva prolifera YS-2018	Chlorophytes	Ulvales	Ulvaceae	NCBI	0	0	0
Utrgib	Utricularia gibba	Angiosperms	Lamiales	Lamiaceae	10.1073/pnas.1702072114	0	0	0
Utrren	Utricularia reniformis	Angiosperms	Lamiales	Lamiaceae	10.3390/ijms21010003	0	0	0
Vicfab	Vicia faba	Angiosperms	Fabales	Fabaceae	10.1038/s41586-023-05791-5	1	1	1
Vigang	Vigna angularis	Angiosperms	Fabales	Fabaceae	10.1038/srep080669	1	1	1
Vigrad	Vigna radiata	Angiosperms	Fabales	Fabaceae	10.1038/ncomms6443	1	1	1
Vigsub	Vigna subterranea	Angiosperms	Fabales	Fabaceae	10.1093/gigascience/giy152	1	1	1
Vigung	Vigna unguiculata	Angiosperms	Fabales	Fabaceae	10.1111/tpj.14349	1	1	1
Volcar	Volvox carteri	Chlorophytes	Chlamydomonales	Volvocaceae	10.1126/science.1188800	0	0	0
Xervis	Xerophyta viscosa	Angiosperms	Pandanales	Velloziaceae	10.1038/nplants.2017.38	1	1	0
Zeamay	Zea mays PH207	Angiosperms	Poales	Poaceae	10.1105/tpc.16.00353	1	1	0
Zizjuj	Ziziphus jujuba	Angiosperms	Rosales	Rhamnaceae	10.1038/ncomms6315	1	1	0
Zosmar	Zostera marina	Angiosperms	Alismatales	Zosteraceae	10.1038/nature16548	0	0	0
