# Supplementary material for: Annexin- and calcium-regulated priming of legume root cells for endosymbiotic infection
Source: Nat Commun. 2024 Dec 6;15:10639. doi: 10.1038/s41467-024-55067-3 (PMC11621553; doi:10.1038/s41467-024-55067-3)
Supplement: Supplementary file 9 — Source Data [file 41467_2024_55067_MOESM9_ESM.xlsx]

## Sheet: Figure 2
Figure 2a.	Split fluorescence channels for CFP (S. meliloti), Ann1-GFP and NR-GECO1							Figure 2b.	Split fluorescence channels for CFP (S. meliloti), Ann1-GFP and NR-GECO1
root hair with entrapped rhizobia (RHE) stage in sunn								infection thread (IT) stage in sunn
Figure 2c.	A representative Ca2+ spiking trace (RHE stage) in sunn							Figure 2d.	A representative Ca2+ spiking trace (IT stage) in sunn						Figure 2e.	Quantification of nuclear Ca2+ spiking frequency								Figure 2f.	Quantification of nuclear Ca2+ spiking amplitude
															expressed as number of spikes in 10 minutes per nucleus, from root hairs with entrapped rhizobia (RHE) or with an IT.									expressed as average signal-to-noise ratio (SNR), from root hairs with entrapped rhizobia (RHE) or with an IT.
	Time (minutes)	Signal to noise ratio SNR							Time (minutes)	Signal to noise ratio SNR						Stage	Experiment	Frequency							Stage	Experiment	Average SNR
	0	-0.0607836							0	-0.226268						IT	EXP1	4.82759							IT	EXP1	0.989734
	0.0833333	-0.0542646							0.0833333	-0.166302						IT	EXP1	4.82759							IT	EXP1	0.426927
	0.166667	-0.016777							0.166667	-0.0448117						IT	EXP1	0.689655							IT	EXP1	0.382541
	0.25	0.122085							0.25	0.0045329						IT	EXP1	0.689655							IT	EXP1	0.372149
	0.333333	-0.0273698							0.333333	0.0552307						IT	EXP1	0.689655							IT	EXP1	0.513509
	0.416667	-0.322911							0.416667	-0.015009						IT	EXP2	3.44828							IT	EXP2	1.00347
	0.5	-0.304188							0.5	0.00258174						IT	EXP2	4.13793							IT	EXP2	0.64579
	0.583333	-0.00783251							0.583333	-0.0198924						IT	EXP2	9.65517							IT	EXP2	0.702539
	0.666667	1.57956							0.666667	0.0429792						IT	EXP2	6.2069							IT	EXP2	0.787914
	0.75	0.0930715							0.75	-0.00533105						IT	EXP2	1.37931							IT	EXP2	0.952509
	0.833333	-0.251581							0.833333	-0.00575126						IT	EXP2	2.06897							IT	EXP2	0.803921
	0.916667	-0.246551							0.916667	0.00833266						IT	EXP2	6.89655							IT	EXP2	0.853089
	1	0.017557							1	-0.00934009						IT	EXP2	0							IT	EXP3	1.13446
	1.08333	-0.0993718							1.08333	-0.0170575						IT	EXP3	1.37931							IT	EXP3	1.03393
	1.16667	-0.0503892							1.16667	0.00580088						IT	EXP3	3.44828							IT	EXP3	0.90988
	1.25	0.0343967							1.25	-0.00504244						IT	EXP3	3.44828							IT	EXP3	0.387106
	1.33333	0.0720077							1.33333	-0.151079						IT	EXP3	2.75862							IT	EXP3	0.923695
	1.41667	-0.0410013							1.41667	-0.167507						IT	EXP3	2.06897							IT	EXP3	0.497288
	1.5	-0.0607007							1.5	-0.00127871						IT	EXP3	4.13793							RHE	EXP1	1.52983
	1.58333	-0.0105919							1.58333	0.741175						IT	EXP3	0							RHE	EXP1	1.45313
	1.66667	0.080706							1.66667	0.175868						IT	EXP3	0							RHE	EXP1	0.656399
	1.75	0.030296							1.75	-0.194221						RHE	EXP1	3.44828							RHE	EXP1	0.714807
	1.83333	-0.0701724							1.83333	-0.194072						RHE	EXP1	4.13793							RHE	EXP1	1.04227
	1.91667	-0.190233							1.91667	-0.0553082						RHE	EXP1	0							RHE	EXP2	0.745464
	2	-0.250443							2	0.012534						RHE	EXP1	0.689655							RHE	EXP2	1.1424
	2.08333	-0.0959196							2.08333	0.00662252						RHE	EXP1	4.82759							RHE	EXP2	0.601614
	2.16667	0.906989							2.16667	-0.0141248						RHE	EXP1	4.13793							RHE	EXP2	1.19999
	2.25	0.619708							2.25	0.0206555						RHE	EXP2	2.75862							RHE	EXP2	0.475364
	2.33333	-0.171489							2.33333	-0.0185929						RHE	EXP2	6.2069							RHE	EXP2	0.63502
	2.41667	-0.3379							2.41667	-0.035081						RHE	EXP2	12.4138							RHE	EXP2	0.790525
	2.5	-0.132453							2.5	-0.0203647						RHE	EXP2	5.51724							RHE	EXP2	0.886805
	2.58333	0.0205157							2.58333	0.0151939						RHE	EXP2	4.82759							RHE	EXP3	0.95293
	2.66667	0.0237535							2.66667	-0.00623018						RHE	EXP2	3.15789							RHE	EXP3	1.08414
	2.75	-0.00716698							2.75	0.0117682						RHE	EXP2	4.21053							RHE	EXP3	1.79009
	2.83333	-0.0175404							2.83333	-0.12301						RHE	EXP2	4.13793							RHE	EXP3	0.832987
	2.91667	-0.0294862							2.91667	-0.136029						RHE	EXP3	4.82759							RHE	EXP3	1.25944
	3	-0.00968981							3	0.0302817						RHE	EXP3	2.75862							RHE	EXP3	1.73771
	3.08333	-0.0133281							3.08333	0.567156						RHE	EXP3	5.51724							RHE	EXP3	1.31715
	3.16667	0.0051474							3.16667	0.0670248						RHE	EXP3	3.44828							RHE	EXP3	1.48236
	3.25	-0.0206605							3.25	-0.122555						RHE	EXP3	2.06897							RHE	EXP3	1.27052
	3.33333	-0.0354673							3.33333	-0.146399						RHE	EXP3	4.13793							RHE	EXP3	0.763388
	3.41667	-0.0373845							3.41667	-0.0283761						RHE	EXP3	1.37931
	3.5	0.159054							3.5	-0.0108467						RHE	EXP3	2.75862							RHE	IT
	3.58333	-0.00881315							3.58333	0.00127701						RHE	EXP3	3.44828							23	18	n
	3.66667	0.0181105							3.66667	0.020668						RHE	EXP3	2.75862							0.813777	1.05377	mean
	3.75	-0.0219805							3.75	-0.0150926															0.803921	1.01853	median
	3.83333	0.0149987							3.83333	-0.0048975						RHE	IT								0.4134	0.1097	p-value Shapiro-Wilk test
	3.91667	-0.02527							3.91667	0.00707298						24	21	n							0.1101		p-value Fisher test
	4	0.0141523							4	0.0412203						2.93103	4.09472	mean							0.003656		p-value 2 t-test
	4.08333	-0.0289131							4.08333	-0.0126484						3.10345	4.13793	median							**		significance
	4.16667	-0.0250543							4.16667	-0.122873						0.001071	0.09257	p-value Shapiro-Wilk test
	4.25	0.0236545							4.25	-0.084595						0.1531		p-value Mann-Whitney test
	4.33333	0.0269841							4.33333	0.0422539						NS		significance
	4.41667	-0.0179972							4.41667	0.454595
	4.5	-0.0205477							4.5	0.0250554
	4.58333	0.0160396							4.58333	-0.119964
	4.66667	0.0380521							4.66667	-0.139092
	4.75	0.0495934							4.75	-0.011471
	4.83333	-0.0150433							4.83333	0.02995
	4.91667	-0.0596851							4.91667	0.037479
	5	0.0309764							5	-0.0433774
	5.08333	-0.0181679							5.08333	-0.0424051
	5.16667	-0.0339567							5.16667	-0.000910304
	5.25	-0.210226							5.25	-0.00641888
	5.33333	-0.0987065							5.33333	0.0199671
	5.41667	0.29255							5.41667	0.0136949
	5.5	0.755598							5.5	0.0112554
	5.58333	-0.0989428							5.58333	0.0306541
	5.66667	-0.246184							5.66667	0.0117224
	5.75	-0.180823							5.75	-0.035854
	5.83333	0.0369431							5.83333	-0.0139378
	5.91667	0.065209							5.91667	0.00741448
	6	-0.0445487							6	0.00272755
	6.08333	-0.0267781							6.08333	-0.0104511
	6.16667	-0.0345324							6.16667	-0.026366
	6.25	0.0535876							6.25	-0.116343
	6.33333	0.0146648							6.33333	-0.123048
	6.41667	0.014316							6.41667	-0.0137389
	6.5	0.0062492							6.5	0.467752
	6.58333	-0.0420227							6.58333	0.161433
	6.66667	-0.0108898							6.66667	-0.127783
	6.75	-0.00837469							6.75	-0.13806
	6.83333	0.0361812							6.83333	-0.0175536
	6.91667	-0.0276349							6.91667	0.0285192
	7	-0.113457							7	0.0113735
	7.08333	-0.269179							7.08333	0.052039
	7.16667	-0.240336							7.16667	0.0387138
	7.25	-0.0291571							7.25	-0.0448433
	7.33333	0.108934							7.33333	-0.0520064
	7.41667	0.164939							7.41667	-0.0243515
	7.5	0.121484							7.5	-0.00793444
	7.58333	-0.102143							7.58333	-0.00423935
	7.66667	-0.23234							7.66667	0.00208986
	7.75	-0.161398							7.75	0.010585
	7.83333	0.894779							7.83333	-0.019593
	7.91667	0.567707							7.91667	0.0134635
	8	-0.167657							8	-0.0240378
	8.08333	-0.25136							8.08333	-0.00193701
	8.16667	-0.127776							8.16667	0.0129146
	8.25	-0.0393693							8.25	0.0363175
	8.33333	-0.0357874							8.33333	-0.0233218
	8.41667	-0.0193703							8.41667	0.0285642
	8.5	-0.0018009							8.5	-0.000101932
	8.58333	0.0141536							8.58333	-0.0367333
	8.66667	-0.103152							8.66667	-0.124777
	8.75	-0.184589							8.75	-0.089432
	8.83333	-0.150859							8.83333	0.0955515
	8.91667	-0.0119014							8.91667	0.416294
	9	-0.129034							9	0.0636178
	9.08333	-0.0618453							9.08333	-0.126388
	9.16667	0.731074							9.16667	-0.11011
	9.25	0.60848							9.25	-0.024529
	9.33333	-0.141637							9.33333	-0.0376153
	9.41667	-0.297942							9.41667	0.00155681
	9.5	-0.176427							9.5	-0.00101802
	9.58333	0.0192133							9.58333	0.00752763
	9.66667	0.0265656							9.66667	0.048224
	9.75	0.0669357							9.75	0.0113237
	9.83333	0.0174848							9.83333	-0.0209019
	9.91667	-0.0166634							9.91667	-0.0302568
	10	-0.0485039							10	0.0093131

## Sheet: Figure 3
Figure 3a-c.	Split fluorescence channels for CFP (S. meliloti), Ann1-GFP and NR-GECO1									Figure 3d upper panel.	Split fluorescence channels for Ann1-GFP and NR-GECO1, Site1
images show root hair (a), epidermal base (b) and outer cortex (c)
										Figure 3e upper panel.	Split fluorescence channels for Ann1-GFP and NR-GECO1, Site2
Figure 3d lower panel.	Ca2+ spiking traces from A17 outer cortical cells adjacent to an infected root hair, Site 1									Figure 3e lower panel.	Ca2+ spiking traces from A17 outer cortical cells adjacent to an infected root hair, Site 2
values represent signal to noise ratio										values represent signal to noise ratio
	Time (minutes)	C1a	C1b	C1c	C2d	C2e	C2f				Time (minutes)	C1a	C1b	C1c	C1d	C1e	C1f
	0	0	0	0	0	0	0				0	0	0	0	0	0	0
	0.0833333	0	0	0	0	0	0				0.0833333	0	0	0	0	0	0
	0.166667	0.0104207	-0.0219986	0.0298039	-0.0376399	0.00496338	-0.0288916				0.166667	-0.0438363	0.0225665	-0.0767804	-0.0498028	-0.0772251	-0.0934132
	0.25	-0.01075	-0.0203306	-0.018432	-0.00502038	-0.013619	-0.00653643				0.25	0.00946367	0.016402	-0.0159656	-0.0143126	0.00311701	0.0567287
	0.333333	0.0172707	-0.000364596	-0.0197253	0.00869704	-0.0512947	0.00660297				0.333333	0.0527703	-0.0348531	-0.0401819	-0.0455057	0.0606241	-0.00431715
	0.416667	-0.0110519	0.0220016	-0.00644706	0.0749743	-0.0771666	-0.0034814				0.416667	-0.0136363	-0.0122915	0.0188092	0.0211676	-0.0233809	-0.0327194
	0.5	-0.0365987	0.0183705	-0.0327019	0.00721214	-0.0714028	-0.00980958				0.5	0.0238919	0.0418709	0.000535009	0.0175693	-0.0577286	-0.0442082
	0.583333	0.00686605	0.00547565	-0.0274185	-0.0482022	-0.0521891	-0.00434311				0.583333	-0.0432017	0.0877174	-0.00850175	0.0237733	-0.0473981	0.0042145
	0.666667	0.0367825	-0.0213831	0.00197438	-0.0333232	0.0856879	0.0409329				0.666667	0.010073	-0.0740375	-0.00958287	0.0228549	-0.0310318	-0.0147481
	0.75	0.0206929	-0.0119198	0.0826188	0.00989245	0.211544	0.0155399				0.75	-0.00953559	-0.0997542	0.011557	0.0166151	0.0226036	0.0118958
	0.833333	-0.0103314	-0.0642682	0.0436107	0.00347753	0.135774	0.012995				0.833333	0.018692	-0.00161841	0.00149005	-0.011628	-0.00844923	-0.0385241
	0.916667	-0.0206745	-0.112971	-0.0229525	-0.0247551	0.0585266	-0.0161397				0.916667	-0.010244	0.0660556	-0.00363045	-0.046158	0.0166235	0.0421507
	1	-0.00475079	-0.0882835	0.0234875	-0.021822	-0.0422978	0.0129235				1	-0.0353291	-0.0086577	-0.0347933	-0.0364766	-0.0309429	0.00107597
	1.08333	0.0188585	0.0546144	-0.0082456	-0.0563532	-0.0965298	0.0479985				1.08333	-0.025973	0.0247955	0.00327221	-0.00703995	0.0187948	-0.00184063
	1.16667	0.0182912	0.315474	-0.0222612	-0.0625881	-0.100723	0.0882364				1.16667	0.00342638	-0.0177707	-0.0167861	0.0155375	-0.0118427	-0.0212141
	1.25	-0.0129147	0.0885276	-0.0774537	0.0357869	-0.00962521	-0.0904295				1.25	0.0188248	-0.0659083	0.0364492	0.0111814	0.0490849	0.0302785
	1.33333	-0.051344	-0.0328602	-0.0355495	0.13806	0.0423341	-0.142064				1.33333	0.0266881	0.00436637	0.0264094	0.0252217	-0.00277201	-0.00238366
	1.41667	-0.0366469	-0.0417603	-0.0894404	0.183243	0.0476042	-0.109029				1.41667	0.0124312	0.0637204	0.0283679	-0.0584636	0.00034207	-0.0242361
	1.5	0.0139446	-0.0468022	-0.060962	-0.00717547	-0.0155233	0.0422637				1.5	-0.00535423	0.0559243	-0.0333409	-0.0164158	-0.0215622	-0.0219204
	1.58333	0.0455522	-0.0237623	0.0491203	-0.117457	-0.0354136	0.0811758				1.58333	0.0125854	0.0168087	-0.031105	-0.0036724	-0.0268502	0.0144078
	1.66667	0.013601	-0.0237724	0.0950618	-0.0710122	-0.0401936	0.0514019				1.66667	-0.0401879	-0.0214595	-0.00634253	0.0656392	-0.00704536	-0.00123526
	1.75	-0.00462975	-0.0384181	0.120747	0.0118409	-0.0131993	0.0316566				1.75	0.0116018	-0.0495205	-0.0137913	0.0535685	0.0695004	-0.0508812
	1.83333	0.0170488	0.00670669	0.018122	-0.0204629	0.0110608	-0.0212341				1.83333	0.0259262	0.0264047	-0.0198905	-0.0504685	0.0679444	-0.0465094
	1.91667	-0.0105512	0.0206627	-0.0474696	0.00402129	-0.012663	-0.00924578				1.91667	-0.00108879	0.00499486	-0.00847163	-0.0345508	0.0187924	-0.000603968
	2	-0.016592	0.0004237	-0.00935439	0.0269976	-0.00403645	0.0125227				2	0.00592913	-0.0248051	0.0559706	-0.0359442	-0.000330749	0.0189198
	2.08333	-0.00446843	0.0296879	-0.002132	-0.00278242	0.0136165	0.0071557				2.08333	0.00551068	-0.0846988	0.0608954	0.0349016	-0.044815	-0.00860564
	2.16667	-0.0119203	0.0103315	0.0128748	-0.0151074	-0.0231587	-0.0138541				2.16667	-0.0212469	-0.00226401	0.0254411	0.0524187	-0.0354449	0.0186061
	2.25	-0.0100834	-0.0378246	-0.0329975	-0.00306451	0.0102536	0.0198122				2.25	-0.0404485	0.048795	-0.0265431	0.0741966	0.0022868	0.0524869
	2.33333	-0.109011	-0.0371054	0.009101	0.00155941	0.00420978	0.0288678				2.33333	0.00506016	0.0498118	-0.0226538	-0.03131	0.0446423	0.0777843
	2.41667	-0.0934973	0.00668092	-0.0279099	-0.0306684	-0.00720518	-0.00284122				2.41667	0.00871001	-0.0232023	-0.0217326	-0.028334	0.0220738	0.0625096
	2.5	0.0571439	0.0286859	0.0331964	-0.0326282	0.0283999	-0.0150963				2.5	0.0181545	0.00772439	0.017531	0.0184734	-0.0341355	0.00348795
	2.58333	0.529375	0.0362562	0.00759574	0.0188045	0.010217	0.0352355				2.58333	0.0230025	-0.0101969	-0.000757976	-0.0132174	-0.0636697	0.0131994
	2.66667	-0.0236788	0.0246156	0.0172232	0.0348884	0.00913789	-0.0199796				2.66667	-0.00369826	0.00099871	0.0029578	-0.0338515	-0.0170935	0.000836604
	2.75	-0.141937	-0.0338277	-0.0215764	-0.00422916	0.00565629	-0.0300856				2.75	-0.0104749	0.0598122	0.0131499	0.0146486	0.0453433	-0.0351237
	2.83333	-0.12109	-0.0209701	-0.0142617	-0.0125543	0.00039303	0.0107235				2.83333	-0.0292942	-0.0102695	0.0319817	0.0484897	0.0610826	-0.0418963
	2.91667	-0.00359939	0.0261537	-0.00713356	0.0114987	-0.0199893	0.0132501				2.91667	-0.0117453	-0.0199428	-0.00260624	-0.0347573	-0.0122206	-0.0410994
	3	0.00863686	0.00362478	0.0325358	0.0374396	-0.000283332	-0.0335163				3	0.0299816	-0.0586203	-0.0510134	-0.0751846	-0.0760538	-0.0277395
	3.08333	0.00271935	-0.00235613	0.0219601	0.0272704	0.0005223	-0.0273041				3.08333	0.00510022	0.0440252	-0.0275365	0.0215653	-0.0114413	0.00661673
	3.16667	-0.0150413	-0.0197496	-0.0108858	-0.0149898	0.0135973	-0.015021				3.16667	0.00358995	0.0540274	0.0459229	0.0633502	0.0248002	0.0226825
	3.25	0.00225507	-0.00756488	-0.0200142	-0.0214296	0.00755595	0.0294343				3.25	-0.0191658	-0.0113731	0.00301273	0.0165082	0.0648289	0.007446
	3.33333	0.00746338	0.00912005	-0.0231628	-0.00207034	-0.0136577	-0.0081597				3.33333	-0.00649678	-0.0261316	-0.0150328	0.0359029	-0.0187637	0.0258545
	3.41667	-0.000995877	0.0142808	0.000228363	0.00466627	-0.0411993	-0.00898327				3.41667	-0.000654731	0.0370113	0.00983773	-0.0525689	0.0317438	-0.00239786
	3.5	-0.012058	0.00618568	0.0364627	-0.0138877	0.00728322	0.0173602				3.5	0.0117575	0.01257	0.0148412	-0.0615859	-0.0177364	-0.0044999
	3.58333	0.000479634	0.00574328	-0.0115457	0.00512645	0.0202349	0.0137756				3.58333	0.0717348	-0.0567735	0.00781206	0.0218138	-0.00746869	-0.0288408
	3.66667	-0.0134582	-0.000562208	-0.0186145	0.0402039	0.0326371	0.00311143				3.66667	0.00838382	-0.0351291	-0.0165044	0.0252991	-0.0183967	-0.0147404
	3.75	-0.00469122	-0.00125906	0.007869	0.0178297	-0.00876876	-0.0168444				3.75	-0.0554098	0.0593039	-0.00635145	0.0279254	-0.00525859	0.000904933
	3.83333	0.00768841	-0.0341705	0.0389373	-0.027993	-0.014425	0.0282068				3.83333	-0.275137	-0.0418624	0.0176893	-0.0171825	-0.00845295	0.0146339
	3.91667	0.0184453	-0.0127344	-0.0295858	-0.00757991	0.01044	0.00243346				3.91667	-0.279888	-0.0206455	0.00430938	-0.0341051	-0.00168913	0.0131972
	4	0.0190523	0.019423	-0.0134904	0.0299482	0.0153676	-0.0160015				4	0.0491899	-0.0539675	-0.0250035	-0.00421128	0.016795	0.010365
	4.08333	-0.00322119	0.0159253	-0.00332407	0.0406592	-0.00387702	-0.00997721				4.08333	1.30073	-0.0473904	0.0167053	0.0111928	0.0207065	0.00781029
	4.16667	0.0249442	-0.0390186	0.0446098	-0.0511332	-0.046382	0.016693				4.16667	0.234834	-0.0625687	0.0126172	-0.0225958	-0.0110102	-0.0150304
	4.25	-0.00268236	-0.0122207	0.011031	-0.0386774	-0.0376192	0.0459649				4.25	-0.254367	0.0392372	-0.0163404	-0.0343039	-0.0235341	-0.05194
	4.33333	-0.0179559	0.0361145	0.0082089	-0.000992374	0.0391406	0.0309779				4.33333	-0.291539	0.0817493	-0.0645367	0.084848	0.00739258	-0.0516073
	4.41667	-0.0461281	0.0466981	-0.0656734	-0.00742692	0.0357215	-0.0326947				4.41667	-0.0547517	0.0843823	-0.0533126	0.0361436	-0.00381623	-0.0410919
	4.5	0.0197938	-0.0307671	-0.00851083	-0.0291615	-0.00250293	-0.0219832				4.5	-0.0139803	0.101742	-0.104995	-0.00204657	0.0126199	0.0181778
	4.58333	0.0234381	-0.0607744	0.0115996	0.00721682	-0.00806217	-0.0175001				4.58333	-0.0138183	0.0253053	-0.0869008	-0.0416469	-0.00326881	0.0540472
	4.66667	0.00334613	-0.0007016	0.00506075	0.0259371	-0.0159014	-0.00811638				4.66667	-0.00600006	-0.0184854	-0.0178378	-9.35261e-05	0.0162586	0.0681228
	4.75	-0.0187277	0.0184768	-0.0100014	0.0159305	-0.0102434	0.0132819				4.75	-0.0031602	-7.93574e-05	0.150936	0.00209414	-0.0134248	0.0193188
	4.83333	-0.00108022	0.056281	-0.0118125	-0.0295505	0.0256257	-0.0219667				4.83333	-0.0169635	-0.0766533	0.187475	-0.0301887	-0.0119809	0.0203509
	4.91667	0.00547236	0.00858726	0.0514463	0.0174286	0.0428991	-0.00975238				4.91667	0.0207721	-0.0176927	0.128676	0.0365653	0.0371472	0.0193849
	5	-0.0135682	-0.0347903	0.0545036	0.00872299	-0.0352403	0.00345934				5	0.0193269	-0.0051129	0.0592428	0.0323165	0.00145973	-0.0111846
	5.08333	0.0200046	-0.0419323	0.0210484	-0.00950098	-0.0533515	0.0401393				5.08333	0.0202843	-0.00685953	-0.00590214	-0.00302982	-0.0194966	-0.0192636
	5.16667	0.02255	-0.0068599	-0.0386616	-0.035382	-0.00189368	-0.0137402				5.16667	0.0124995	-0.0739506	-0.0451856	0.0308514	-0.0262146	-0.0160379
	5.25	-0.00647823	0.0193131	-0.0575379	-0.00140061	0.0397929	0.0111312				5.25	-0.00618487	0.0488483	-0.0611326	-0.024018	0.0233098	0.0111826
	5.33333	-0.0270374	0.0332901	0.00265007	0.0236344	0.0107231	-0.0108581				5.33333	0.000363726	0.0221333	-0.0703474	-0.0245956	0.0333158	0.0258376
	5.41667	-0.00131548	0.040828	0.0182838	0.0498374	0.00852195	-0.00700132				5.41667	0.0289515	0.0132374	-0.041087	-0.00936561	0.0311892	0.035578
	5.5	0.00105518	-0.0234937	0.0134476	-0.0246243	-0.00375081	-0.0221219				5.5	0.0556511	0.0188851	0.00122434	0.0356928	0.02905	0.0522776
	5.58333	-0.00288649	-0.0493713	-0.0362976	-0.0185419	0.00746175	0.00879036				5.58333	-0.0137338	0.0119504	0.0338217	0.0181358	-0.0112064	0.0541436
	5.66667	0.000107762	-0.00960638	-0.0442875	0.0230917	-0.0262444	0.00280112				5.66667	-0.0367768	-0.0414362	0.0458016	0.0222405	-0.0140755	0.0288218
	5.75	0.0186392	0.0356784	0.0131144	0.00656994	0.00437791	0.0151973				5.75	-0.0271987	-0.0039784	0.0149331	-0.0242624	0.0261303	-0.0489595
	5.83333	0.0278941	0.0177217	0.0753154	-0.0423976	-0.00473813	0.03332				5.83333	0.0382823	-0.0487062	-0.0177214	-0.0542005	0.0424059	-0.047187
	5.91667	-0.0290585	-0.00919261	-0.0268357	-0.00458663	0.0204791	-0.00564487				5.91667	0.0263774	0.0363332	-0.0734009	0.022082	-0.0296994	-0.01753
	6	-0.0267647	0.0536313	-0.10058	0.0915023	-0.00628035	-0.120479				6	-0.061916	0.0487158	-0.0656713	0.0186718	-0.117631	-0.0789631
	6.08333	-0.036316	0.0690595	-0.0687719	0.0889208	0.0232319	-0.133101				6.08333	-0.0874098	-0.025066	-0.0626001	-0.0652388	-0.0747946	-0.167407
	6.16667	-0.0200431	-0.0177136	0.045759	-0.0220442	0.00661507	0.0187275				6.16667	-0.0135244	0.00169426	0.000625377	-0.0203533	0.040376	-0.0360988
	6.25	0.0151312	-0.0731054	0.0720899	-0.0634311	0.010449	0.12881				6.25	0.048616	-0.0942819	0.0991555	-0.0206251	0.0726697	0.0909762
	6.33333	0.0526787	-0.0176917	-0.007801	-0.066345	-0.0285152	0.0674395				6.33333	0.0639009	-0.0163124	0.0855201	0.0671798	-0.0171933	0.121341
	6.41667	0.00729745	-0.00189338	-0.00890487	0.0160215	-0.0228892	0.00953592				6.41667	-0.00679874	0.0704946	0.00180279	0.0179051	-0.0260297	0.0263049
	6.5	-0.0086124	-0.0102989	0.0332652	0.0168982	-0.0171156	-0.0548224				6.5	-0.09001	0.0708836	-0.0671671	-0.0367507	-0.0782182	-0.125958
	6.58333	-0.00522974	-0.0140702	0.0612896	-0.0135687	-0.00182558	0.0058132				6.58333	-0.0855143	-0.0602355	-0.0966691	-0.0931924	-0.0869614	-0.234787
	6.66667	0.0327731	-0.031726	-0.0233605	-0.0284898	0.0208579	0.0425021				6.66667	0.0672126	-0.0116437	0.0333951	0.0368923	0.122906	0.127661
	6.75	-0.00426355	0.0154585	-0.0543128	0.0085378	0.0280411	0.00520424				6.75	0.0356129	0.0159092	0.0434163	0.00466595	0.0531318	0.0798522
	6.83333	-0.00987083	0.0288489	-0.00107768	0.0135554	0.00195087	0.0042084				6.83333	-0.0289444	-0.00596916	-0.0112205	0.000889926	-0.00310626	-0.0250756
	6.91667	-0.00464628	0.0119581	0.0297749	0.0165812	0.00328915	-0.0141679				6.91667	-0.00258564	-0.0567292	-0.0506655	-0.0382886	-0.0703481	-0.0886353
	7	-0.00587929	-0.00550743	0.0351018	-0.0119266	-0.0153433	0.0231072				7	0.0641436	-0.0339889	0.0177449	0.0745553	0.0408641	0.0773509
	7.08333	-0.00281561	-0.0011242	0.00916361	-0.0201808	-0.0214032	-0.0140367				7.08333	-0.000752002	0.0164814	0.0272629	0.0226483	0.0535333	0.0850869
	7.16667	-0.0125993	-0.0127047	-0.0353604	-0.0149165	-0.00436507	0.00120195				7.16667	0.0352623	0.101796	0.0331682	0.0469267	0.0638952	0.128405
	7.25	-0.00203408	-0.0283579	0.00783464	-0.0189811	-0.00304032	-0.0242912				7.25	0.025676	0.0609681	0.0345301	0.0179622	-0.00837483	0.0386244
	7.33333	0.0142147	0.00284817	0.00829513	-0.0157491	-0.013092	-0.00326216				7.33333	-0.00226418	-0.0165964	0.012841	-0.00805977	-0.0329242	-0.0400431
	7.41667	0.0168603	0.0368819	0.026033	0.0446448	0.019483	0.0043579				7.41667	-0.0230681	-0.0236975	0.00130945	-0.016166	-0.0113202	-0.0366868
	7.5	0.00648429	-0.0117185	-0.0314611	0.0498151	0.0170307	0.0200183				7.5	-0.0611008	-0.0076167	0.00478971	0.00802033	0.0107878	-0.0439745
	7.58333	-0.00991656	-0.0173543	-0.0140398	0.0179574	0.00805718	0.0131409				7.58333	-0.0280714	-0.00599422	-0.0132195	-0.0189507	-0.00904024	-0.0447402
	7.66667	-0.0182711	0.0219954	0.0322914	-0.0432849	-0.00633776	0.00864351				7.66667	-0.0231988	-0.0755867	-0.0642716	-0.0931454	-0.094319	-0.105332
	7.75	0.0189226	0.018771	0.00930192	0.0166009	0.0255357	-0.0291055				7.75	0.0715374	-0.0150272	0.0215665	0.0111837	0.0112856	0.03083
	7.83333	-0.0189816	-0.000616691	-0.00769182	0.0107434	-0.0231222	-0.0207524				7.83333	0.0373462	0.0550237	0.015657	0.0921316	0.0700811	0.0372668
	7.91667	0.00231144	-0.0260999	-0.0382631	-0.0206545	-0.0416917	0.00578936				7.91667	-0.0060528	0.00468508	-0.0204283	0.0061313	0.0613172	0.036219
	8	0.0187047	0.0186152	-0.0431096	-0.0312731	0.0281119	-0.0305237				8	0.0110472	0.0280526	0.00560182	-0.0320082	-0.0315832	0.0281911
	8.08333	-0.0119837	0.0211469	-0.0964179	0.0668102	0.0759021	-0.105095				8.08333	0.0166066	0.0273847	0.028754	0.0287764	-0.00305466	-0.0252324
	8.16667	-0.0143308	0.0253682	-0.114941	0.150653	0.0428438	-0.098023				8.16667	-0.00962568	-0.0249634	0.00825813	0.0399398	-0.00748228	-0.0834449
	8.25	-0.00222443	-0.0328323	0.112189	-0.0444147	-0.0328899	0.0863006				8.25	-0.0341466	-0.0704199	-0.0225773	0.0274749	-0.0114064	-0.0236671
	8.33333	0.0016413	-0.0271859	0.131007	-0.0720163	-0.0215978	0.101188				8.33333	-0.0218987	-0.0128421	-0.0537886	-0.0644708	-0.0132347	0.11693
	8.41667	0.0121136	-0.00346654	0.0440244	-0.055541	-0.0412767	0.0435196				8.41667	-0.00878586	0.0316939	-0.0529454	-0.0997551	-0.0535188	0.0383449
	8.5	-0.000666145	0.0033395	0.00857377	0.0322954	-0.0306178	0.0293889				8.5	-0.0370674	0.0052895	-0.03005	-0.0596545	-0.039452	-0.0577885
	8.58333	0.00349667	-0.00107246	-0.0213197	-0.0547562	-0.0441113	0.0137871				8.58333	-0.0465348	-0.00277076	0.0462058	0.0105762	0.0249191	-0.0116883
	8.66667	0.0083226	0.0431864	0.00538202	-0.076824	0.0233518	-0.011742				8.66667	-0.0206361	-0.0549007	0.0127933	0.00402361	-0.00690623	-0.0703571
	8.75	-0.0129995	0.0116856	-0.024676	0.0314621	0.017884	-0.0147099				8.75	0.0574097	0.0682973	0.0363057	0.0591566	0.0328389	0.0747809
	8.83333	-0.00123463	-0.031869	0.00700441	0.0435147	0.0267684	0.0253016				8.83333	0.043243	0.00275579	0.011137	0.0639067	-0.0103186	0.0449092
	8.91667	-0.00524166	-0.0223603	0.0647836	-0.0331671	-0.030328	0.0160335				8.91667	-0.0372682	0.0347412	-0.0396675	-0.00860466	-0.0397954	0.0184249
	9	0.0130624	-0.0117313	0.00915768	-0.053528	-0.0104778	-0.0291202				9	-0.0532262	0.0326935	-0.021932	-0.0656967	-0.0410226	-0.00376598
	9.08333	-0.00747104	-0.00677021	-0.0699883	0.0261643	-0.00381132	-0.0138865				9.08333	-0.017664	-0.0301365	0.0167822	-0.0347651	0.0811963	0.0757813
	9.16667	-0.0274139	0.0212222	-0.0164152	0.077867	0.0452555	0.00237559				9.16667	-0.176576	-0.0253365	0.0320591	0.109459	0.125106	-0.00198384
	9.25	-0.0705754	0.0110686	0.0379795	-0.00819387	-0.00133265	-0.00441752				9.25	-0.133497	-0.0327206	0.0124819	0.056386	0.0146307	-0.0163191
	9.33333	-0.0994119	0.00593692	0.0285051	-0.0393225	-0.031256	-0.00999764				9.33333	0.208041	0.0329473	-0.0191607	-0.0578151	-0.0961667	-0.0233841
	9.41667	-0.00479097	0.047497	-0.0344442	-0.0230709	-0.0173301	0.0269354				9.41667	0.944731	0.0699751	-0.00640682	-0.0518019	-0.0909467	-0.00706704
	9.5	0.211248	0.0157016	-0.0328741	0.0140476	0.016791	0.00390644				9.5	0.0352282	-0.0112821	-0.00559414	0.0494403	-0.0620681	-0.0196633
	9.58333	0.29957	-0.0501697	-0.0528606	0.047107	-0.00485338	0.0136378				9.58333	-0.270907	-0.0432184	-0.0017637	0.0272977	0.0325889	-0.00474229
	9.66667	-0.0598176	-0.0499138	0.0622028	0.0283128	-0.018158	-0.0344459				9.66667	-0.241412	-0.0660145	-0.064451	0.0329654	0.0675328	-0.0226341
	9.75	-0.11503	0.0214194	0.00312923	-0.00204125	-0.0123422	-0.0335469				9.75	-0.061863	0.0285862	-0.0822757	-0.0200414	0.108966	-0.0169256
	9.83333	-0.110066	-0.0215517	0.0601244	-0.0103435	0.0207607	0.00205334				9.83333	-0.0216764	0.0221769	0.0267227	-0.0648106	0.0848796	-0.033349
	9.91667	-0.000306091	0.0179205	-0.045095	-0.00688812	0.0457523	0.0441239				9.91667	0.0387615	-0.0244217	0.155351	-0.0735757	-0.0586551	0.0101195
	10	-0.0158669	0.0168286	-0.0257414	-0.055131	0.0265499	0.0215568				10	0.0573413	0.0255234	0.175051	0.0720775	-0.139454	0.0527048

## Sheet: Figure 4
Figure 4e.	GUS activity in N. benthamiana leaf discs					Figure 4f.	Split fluorescence channels for CFP (S. meliloti), GFP-ER and DsRed									Figure 4g.	Split fluorescence channels for CFP (S. meliloti), GFP-ER and DsRed
						epidermis of non-complemented nin										epidermis of complemented nin
	Group	Experiment	GUS activity
	control	EXP1	337.948
	control	EXP1	284.972
	control	EXP1	581.383
	control	EXP1	263.487
	control	EXP2	827.373
	control	EXP2	401.039
	control	EXP2	161.371
	control	EXP2	327.553
	control	EXP2	449.483
	control	EXP2	331.457
	control	EXP2	417.679
	control	EXP2	257.691
	control	EXP3	165.359
	control	EXP3	191.461
	control	EXP3	218.835
	control	EXP3	547.263
	control	EXP3	1705.25
	control	EXP3	222.985
	control	EXP3	231.292
	control	EXP3	298.006
	control	EXP4	233.159
	control	EXP4	480.226
	control	EXP4	268.307			Figure 4h.	Split fluorescence channels for CFP (S. meliloti), GFP-ER and DsRed									Figure 4i.	Split fluorescence channels for CFP (S. meliloti), GFP-ER and DsRed
	control	EXP4	976.355			outer cortex of non-complemented nin										outer cortex of complemented nin
	control	EXP4	441.778
	NIN	EXP1	2265.96
	NIN	EXP1	10096.2
	NIN	EXP1	2639.74
	NIN	EXP1	5220.07
	NIN	EXP2	4158.4
	NIN	EXP2	3023.97
	NIN	EXP2	4572.94
	NIN	EXP2	3448.92
	NIN	EXP2	1676.31
	NIN	EXP2	2115.37
	NIN	EXP2	4086.37
	NIN	EXP2	3676.05
	NIN	EXP3	3891.16
	NIN	EXP3	3493.98
	NIN	EXP3	5557.64
	NIN	EXP3	5970.83
	NIN	EXP3	4843.66
	NIN	EXP3	9333.3
	NIN	EXP3	8260.69
	NIN	EXP3	8053.66
	NIN	EXP4	3912.16
	NIN	EXP4	2969.2
	NIN	EXP4	3402.61
	NIN	EXP4	4397.25
	NIN	EXP4	4466.68
	NINdel	EXP1	232.319
	NINdel	EXP1	328.911
	NINdel	EXP1	603.921
	NINdel	EXP1	387.767
	NINdel	EXP2	329.7
	NINdel	EXP2	241.713
	NINdel	EXP2	573.78
	NINdel	EXP2	545.888
	NINdel	EXP2	385.968
	NINdel	EXP2	176.161
	NINdel	EXP2	544.564
	NINdel	EXP2	335.691
	NINdel	EXP3	565.609
	NINdel	EXP3	738.647
	NINdel	EXP3	793.295
	NINdel	EXP3	842.579
	NINdel	EXP3	836.079
	NINdel	EXP3	959.519
	NINdel	EXP3	504.3
	NINdel	EXP3	1658.15
	NINdel	EXP4	83.7106
	NINdel	EXP4	173.395
	NINdel	EXP4	255.137
	NINdel	EXP4	433.827
	NINdel	EXP4	630.761
	LOG(10) DATA TRANSFORMATION
	Group	Experiment	GUS activity
	control	EXP1	2.52885
	control	EXP1	2.4548
	control	EXP1	2.76446
	control	EXP1	2.42076
	control	EXP2	2.9177
	control	EXP2	2.60319
	control	EXP2	2.20783
	control	EXP2	2.51528
	control	EXP2	2.65271
	control	EXP2	2.52043
	control	EXP2	2.62084
	control	EXP2	2.4111
	control	EXP3	2.21843
	control	EXP3	2.28208
	control	EXP3	2.34012
	control	EXP3	2.7382
	control	EXP3	3.23179
	control	EXP3	2.34828
	control	EXP3	2.36416
	control	EXP3	2.47423
	control	EXP4	2.36765
	control	EXP4	2.68145
	control	EXP4	2.42863
	control	EXP4	2.98961
	control	EXP4	2.6452
	NIN	EXP1	3.35525
	NIN	EXP1	4.00416
	NIN	EXP1	3.42156
	NIN	EXP1	3.71768
	NIN	EXP2	3.61893
	NIN	EXP2	3.48058
	NIN	EXP2	3.6602
	NIN	EXP2	3.53768
	NIN	EXP2	3.22435
	NIN	EXP2	3.32539
	NIN	EXP2	3.61134
	NIN	EXP2	3.56538
	NIN	EXP3	3.59008
	NIN	EXP3	3.54332
	NIN	EXP3	3.74489
	NIN	EXP3	3.77603
	NIN	EXP3	3.68517
	NIN	EXP3	3.97004
	NIN	EXP3	3.91702
	NIN	EXP3	3.90599
	NIN	EXP4	3.59242
	NIN	EXP4	3.47264
	NIN	EXP4	3.53181
	NIN	EXP4	3.64318
	NIN	EXP4	3.64999
	NINdel	EXP1	2.36608
	NINdel	EXP1	2.51708
	NINdel	EXP1	2.78098
	NINdel	EXP1	2.58857
	NINdel	EXP2	2.51812
	NINdel	EXP2	2.3833
	NINdel	EXP2	2.75875
	NINdel	EXP2	2.7371
	NINdel	EXP2	2.58655
	NINdel	EXP2	2.24591
	NINdel	EXP2	2.73605
	NINdel	EXP2	2.52594
	NINdel	EXP3	2.75252
	NINdel	EXP3	2.86844
	NINdel	EXP3	2.89943
	NINdel	EXP3	2.92561
	NINdel	EXP3	2.92225
	NINdel	EXP3	2.98205
	NINdel	EXP3	2.70269
	NINdel	EXP3	3.21962
	NINdel	EXP4	1.92278
	NINdel	EXP4	2.23904
	NINdel	EXP4	2.40677
	NINdel	EXP4	2.63732
	NINdel	EXP4	2.79986
	n control	25
	n NIN	25
	n NINdel	25
	mean	control	2.54911
		NIN	3.6218
		NINdel	2.64091
	median	control	2.51528
		NIN	3.61134
		NINdel	2.70269
	p-value Shapiro-Wilk test	control	0.09242
		NIN	0.7729
		NINdel	0.809
	p-value Bartlett test		0.2139
	p-value ANOVA test		<2e-16
	p-value (ANOVA residuals) Shapiro-Wilk test		0.7654
	significance		***
	Class	control	b
		NIN	a
		NINdel	b

## Sheet: Figure 5a-d
Figure 5a.	Number of root hairs with ITs at 4 dpi with rhizobia				Figure 5b.	Number of ITs that had reached the outer cortex at 4 dpi with rhizobia					Figure 5c.	Number of nodule primordia (NP) per plant with (+) or without (-) colonization by Sm2011-LacZ									Figure 5d.	Quantification of the proportion of nodule primordia (NP) colonized by 1 or several ITs
	Plant	Experiment	ITs (in root hairs)			Plant	Experiment	ITs (in outer cortex)				Experiment	Genotype	-	+		Contingency table (NP number per infection category)				Number of NPs with:		1 IT	2 ITs	3 ITs	Total number of NPs	Number of plants		Contingency table (number of NP per category)
	R108S	EXP1	2			R108S	EXP1	6				EXP1	R108	1	3			-	+		R108	EXP1	na	na	na	na	na				1 IT	2 ITs or more		Total number of NPs	Total number of plants
	R108S	EXP1	2			R108S	EXP1	2				EXP1	R108	0	0		R108	14	43			EXP2	6	1	0	7	2		R108		16	8		24	20
	R108S	EXP1	7			R108S	EXP1	3				EXP1	R108	2	7		R108S	20	52			EXP3	10	7	0	17	6		R108S		44	18		62	29
	R108S	EXP1	3			R108S	EXP1	5				EXP1	R108	0	0		ann1-2	63	63		R108S	EXP1	18	8	0	26	14		ann1-2		27	28		55	14
	R108S	EXP1	5			R108S	EXP1	3				EXP1	R108	0	0		ann1-3	51	61			EXP2	17	6	1	24	8		ann1-3		24	35		59	39
	R108S	EXP1	12			R108S	EXP1	8				EXP2	R108	0	0							EXP3	9	3	0	12	7
	R108S	EXP1	13			R108S	EXP1	11				EXP2	R108	2	11		R108S vs R108, p-value and statistical significance				ann1-2	EXP1	na	na	na	na	na		R108S vs R108, p-value and statistical significance
	R108S	EXP1	7			R108S	EXP1	4				EXP2	R108	2	7		Test	Fisher's exact test				EXP2	18	14	7	39	5		p-value and statistical significance
	R108S	EXP1	3			R108S	EXP1	2				EXP2	R108	0	0		p-value	0.8408				EXP3	9	4	3	16	9		Test	Fisher's exact test
	R108S	EXP2	6			R108S	EXP2	1				EXP2	R108	1	4		p-value summary	ns			ann1-3	EXP1	7	13	3	23	15		p-value	0.7947
	R108S	EXP2	5			R108S	EXP2	3				EXP2	R108	3	4		One- or two-sided	Two-sided				EXP2	7	6	6	19	13		p-value summary	ns
	R108S	EXP2	7			R108S	EXP2	5				EXP2	R108	1	0		Statistically significant (p < 0.05)?	No				EXP3	10	7	0	17	11		One- or two-sided	Two-sided
	R108S	EXP2	10			R108S	EXP2	4				EXP2	R108	0	0														Statistically significant (p < 0.05)?	No
	R108S	EXP2	12			R108S	EXP2	2				EXP2	R108	0	0		R108S vs ann1-2, p-value and statistical significance
	R108S	EXP2	7			R108S	EXP2	3				EXP2	R108	2	1		Test	Fisher's exact test											R108S vs ann1-2, p-value and statistical significance
	R108S	EXP2	10			R108S	EXP2	4				EXP2	R108	0	6		p-value	0.0027											p-value and statistical significance
	R108S	EXP2	3			R108S	EXP2	2				EXP2	R108	0	0		p-value summary	**											Test	Fisher's exact test
	R108S	EXP2	0			R108S	EXP2	0				EXP1	R108S	2	1		One- or two-sided	Two-sided											p-value	0.0226
	R108S	EXP2	0			R108S	EXP2	0				EXP1	R108S	1	2		Statistically significant (p < 0.05)?	Yes											p-value summary	*
	R108S	EXP2	1			R108S	EXP2	1				EXP1	R108S	2	2														One- or two-sided	Two-sided
	R108S	EXP2	13			R108S	EXP2	9				EXP1	R108S	1	5		R108S vs ann1-3, p-value and statistical significance												Statistically significant (p < 0.05)?	Yes
	ann1-2	EXP1	0			ann1-2	EXP1	1				EXP1	R108S	1	0		Test	Fisher's exact test
	ann1-2	EXP1	3			ann1-2	EXP1	3				EXP1	R108S	1	5		p-value	0.0198											R108S vs ann1-3, p-value and statistical significance
	ann1-2	EXP1	5			ann1-2	EXP1	7				EXP1	R108S	1	6		p-value summary	*											p-value and statistical significance
	ann1-2	EXP1	5			ann1-2	EXP1	5				EXP1	R108S	1	2		One- or two-sided	Two-sided											Test	Fisher's exact test
	ann1-2	EXP1	9			ann1-2	EXP1	9				EXP1	R108S	1	1		Statistically significant (p < 0.05)?	Yes											p-value	0.001
	ann1-2	EXP1	1			ann1-2	EXP1	0				EXP2	R108S	0	0														p-value summary	***
	ann1-2	EXP1	0			ann1-2	EXP1	0				EXP2	R108S	0	5														One- or two-sided	Two-sided
	ann1-2	EXP1	4			ann1-2	EXP1	3				EXP2	R108S	2	7														Statistically significant (p < 0.05)?	Yes
	ann1-2	EXP1	5			ann1-2	EXP1	4				EXP2	R108S	0	3
	ann1-2	EXP1	7			ann1-2	EXP1	4				EXP2	R108S	0	0
	ann1-2	EXP1	2			ann1-2	EXP1	2				EXP2	R108S	0	6
	ann1-2	EXP1	0			ann1-2	EXP1	0				EXP2	R108S	1	1
	ann1-2	EXP1	11			ann1-2	EXP1	6				EXP2	R108S	1	0
	ann1-2	EXP1	12			ann1-2	EXP1	3				EXP2	R108S	0	0
	ann1-2	EXP1	5			ann1-2	EXP1	1				EXP2	R108S	0	0
	ann1-2	EXP1	14			ann1-2	EXP1	9				EXP2	R108S	2	3
	ann1-2	EXP1	12			ann1-2	EXP1	10				EXP2	R108S	3	3
	ann1-2	EXP1	0			ann1-2	EXP1	0				EXP1	ann1-2	1	1
	ann1-2	EXP1	1			ann1-2	EXP1	1				EXP1	ann1-2	1	2
	ann1-2	EXP1	0			ann1-2	EXP1	0				EXP1	ann1-2	3	0
	ann1-2	EXP2	5			ann1-2	EXP2	1				EXP1	ann1-2	3	2
	ann1-2	EXP2	6			ann1-2	EXP2	3				EXP1	ann1-2	3	2
	ann1-2	EXP2	2			ann1-2	EXP2	0				EXP1	ann1-2	0	0
	ann1-2	EXP2	5			ann1-2	EXP2	1				EXP1	ann1-2	1	0
	ann1-2	EXP2	1			ann1-2	EXP2	1				EXP1	ann1-2	2	0
	ann1-2	EXP2	2			ann1-2	EXP2	1				EXP1	ann1-2	2	2
	ann1-2	EXP2	14			ann1-2	EXP2	6				EXP1	ann1-2	3	3
	ann1-2	EXP2	3			ann1-2	EXP2	0				EXP1	ann1-2	1	4
	ann1-2	EXP2	5			ann1-2	EXP2	1				EXP1	ann1-2	0	0
	ann1-2	EXP2	11			ann1-2	EXP2	5				EXP1	ann1-2	2	5
	ann1-2	EXP2	11			ann1-2	EXP2	7				EXP1	ann1-2	0	2
	ann1-2	EXP2	1			ann1-2	EXP2	0				EXP1	ann1-2	3	4
	ann1-2	EXP2	6			ann1-2	EXP2	4				EXP1	ann1-2	5	3
	ann1-2	EXP2	2			ann1-2	EXP2	2				EXP1	ann1-2	6	2
	ann1-2	EXP2	0			ann1-2	EXP2	0				EXP1	ann1-2	0	0
	ann1-2	EXP2	8			ann1-2	EXP2	2				EXP1	ann1-2	0	0
	ann1-3	EXP1	0			ann1-3	EXP1	0				EXP1	ann1-2	0	0
	ann1-3	EXP1	1			ann1-3	EXP1	0				EXP2	ann1-2	3	2
	ann1-3	EXP1	1			ann1-3	EXP1	0				EXP2	ann1-2	3	2
	ann1-3	EXP1	3			ann1-3	EXP1	1				EXP2	ann1-2	0	0
	ann1-3	EXP1	0			ann1-3	EXP1	0				EXP2	ann1-2	3	4
	ann1-3	EXP1	9			ann1-3	EXP1	7				EXP2	ann1-2	0	0
	ann1-3	EXP1	1			ann1-3	EXP1	0				EXP2	ann1-2	2	1
	ann1-3	EXP1	18			ann1-3	EXP1	13				EXP2	ann1-2	2	8
	ann1-3	EXP1	5			ann1-3	EXP1	3				EXP2	ann1-2	0	0
	ann1-3	EXP1	5			ann1-3	EXP1	4				EXP2	ann1-2	2	0
	ann1-3	EXP1	0			ann1-3	EXP1	1				EXP2	ann1-2	5	3
	ann1-3	EXP1	9			ann1-3	EXP1	2				EXP2	ann1-2	2	8
	ann1-3	EXP1	0			ann1-3	EXP1	0				EXP2	ann1-2	0	0
	ann1-3	EXP1	0			ann1-3	EXP1	0				EXP2	ann1-2	2	2
	ann1-3	EXP1	2			ann1-3	EXP1	2				EXP2	ann1-2	2	1
	ann1-3	EXP1	1			ann1-3	EXP1	0				EXP2	ann1-2	0	0
	ann1-3	EXP1	7			ann1-3	EXP1	4				EXP2	ann1-2	1	0
	ann1-3	EXP1	0			ann1-3	EXP1	0				EXP1	ann1-3	0	0
	ann1-3	EXP1	2			ann1-3	EXP1	0				EXP1	ann1-3	0	0
	ann1-3	EXP1	11			ann1-3	EXP1	7				EXP1	ann1-3	1	4
	ann1-3	EXP2	6			ann1-3	EXP2	4				EXP1	ann1-3	1	1
	ann1-3	EXP2	0			ann1-3	EXP2	0				EXP1	ann1-3	0	0
	ann1-3	EXP2	6			ann1-3	EXP2	4				EXP1	ann1-3	2	3
	ann1-3	EXP2	0			ann1-3	EXP2	0				EXP1	ann1-3	3	0
	ann1-3	EXP2	10			ann1-3	EXP2	4				EXP1	ann1-3	5	1
	ann1-3	EXP2	2			ann1-3	EXP2	1				EXP1	ann1-3	2	5
	ann1-3	EXP2	0			ann1-3	EXP2	0				EXP1	ann1-3	0	4
	ann1-3	EXP2	3			ann1-3	EXP2	2				EXP1	ann1-3	2	0
	ann1-3	EXP2	3			ann1-3	EXP2	2				EXP1	ann1-3	2	0
	ann1-3	EXP2	6			ann1-3	EXP2	4				EXP1	ann1-3	2	1
	ann1-3	EXP2	1			ann1-3	EXP2	2				EXP1	ann1-3	0	0
	ann1-3	EXP2	10			ann1-3	EXP2	4				EXP1	ann1-3	2	1
	ann1-3	EXP2	3			ann1-3	EXP2	2				EXP1	ann1-3	0	0
	ann1-3	EXP2	0			ann1-3	EXP2	0				EXP1	ann1-3	4	1
	ann1-3	EXP2	0			ann1-3	EXP2	0				EXP1	ann1-3	0	0
	ann1-3	EXP2	3			ann1-3	EXP2	2				EXP1	ann1-3	0	0
	ann1-3	EXP2	3			ann1-3	EXP2	2				EXP1	ann1-3	0	1
	ann1-3	EXP2	4			ann1-3	EXP2	3				EXP2	ann1-3	3	3
												EXP2	ann1-3	0	0
R108S	ann1-2	ann1-3			R108S	ann1-2	ann1-3					EXP2	ann1-3	2	2
21	36	38	n		21	36	38	n				EXP2	ann1-3	0	0
6.09524	4.94444	3.55263	mean		3.71429	2.83333	2.10526	mean				EXP2	ann1-3	2	1
6	5	2.5	median		3	2	2	median				EXP2	ann1-3	1	0
0.1405	0.002736	2.746e-05	p-value Shapiro-Wilk test		0.04986	0.0003464	1.315e-06	p-value Shapiro-Wilk test				EXP2	ann1-3	0	0
0.03879064			p-value Kruskal-Wallis test		0.04494089			p-value Kruskal-Wallis test				EXP2	ann1-3	1	1
*			significance		*			significance				EXP2	ann1-3	3	4
a	ab	b	Class		a	ab	b	Class				EXP2	ann1-3	2	7
												EXP2	ann1-3	4	5
												EXP2	ann1-3	1	9
												EXP2	ann1-3	0	1
												EXP2	ann1-3	0	0
												EXP2	ann1-3	0	0
												EXP2	ann1-3	1	0
												EXP2	ann1-3	4	3
												EXP2	ann1-3	1	3

## Sheet: Figure 5m-p
Figure 5m.	Number of nodules per plant at 10 dpi with rhizobia				Figure 5n.	Nodule infection level at 10 dpi with rhizobia					Figure 5o.	Number of nodules in control and RNAi-MtAnn1 roots at 5 dpi with rhizobia						Figure 5p.	Number of infected nodules in control and RNAi-MtAnn1 roots at 5 dpi with rhizobia
					quantified by ImageJ (measurement of the intensity of bacterial X-gal blue staining)
	Plant	Experiment	Nodule number			Plant	Experiment	Infection level				Plant	Experiment	Nodule number					Plant	Experiment	Infected nodule number
	ann1-2	EXP1	18			R108S	EXP1	1.697				control	EXP1	37					control	EXP1	18
	ann1-2	EXP1	29			R108S	EXP1	1.724				control	EXP1	14					control	EXP1	5
	ann1-2	EXP1	36			R108S	EXP1	1.688				control	EXP1	28					control	EXP1	10
	ann1-2	EXP1	12			R108S	EXP1	1.53				control	EXP1	52					control	EXP1	27
	ann1-2	EXP1	15			R108S	EXP1	1.5				control	EXP1	28					control	EXP1	0
	ann1-2	EXP1	5			R108S	EXP1	1.668				control	EXP1	28					control	EXP1	8
	ann1-2	EXP1	26			R108S	EXP1	2.007				control	EXP1	41					control	EXP1	25
	ann1-2	EXP1	24			R108S	EXP1	1.533				control	EXP1	30					control	EXP1	14
	ann1-2	EXP1	10			R108S	EXP1	2.147				control	EXP1	25					control	EXP1	18
	ann1-2	EXP1	30			R108S	EXP1	1.732				control	EXP1	31					control	EXP1	17
	ann1-2	EXP1	19			R108S	EXP1	2.448				control	EXP1	45					control	EXP1	30
	ann1-2	EXP1	18			R108S	EXP1	2.037				control	EXP1	43					control	EXP1	28
	ann1-2	EXP1	17			R108S	EXP1	1.867				control	EXP1	20					control	EXP1	10
	ann1-2	EXP1	15			R108S	EXP1	1.516				control	EXP1	42					control	EXP1	23
	ann1-2	EXP1	28			R108S	EXP1	1.478				control	EXP1	23					control	EXP1	15
	ann1-2	EXP2	15			R108S	EXP1	2.455				control	EXP2	14					control	EXP2	10
	ann1-2	EXP2	14			R108S	EXP1	2.755				control	EXP2	20					control	EXP2	18
	ann1-2	EXP2	6			R108S	EXP1	1.762				control	EXP2	7					control	EXP2	2
	ann1-2	EXP2	13			R108S	EXP1	1.785				control	EXP2	12					control	EXP2	4
	ann1-2	EXP2	4			R108S	EXP1	2.122				control	EXP2	48					control	EXP2	26
	ann1-2	EXP2	7			R108S	EXP1	1.851				control	EXP2	24					control	EXP2	10
	ann1-2	EXP2	6			R108S	EXP1	1.709				control	EXP2	4					control	EXP2	0
	ann1-2	EXP2	15			R108S	EXP1	1.448				control	EXP2	34					control	EXP2	22
	ann1-2	EXP2	12			R108S	EXP1	2.859				control	EXP2	35					control	EXP2	24
	ann1-2	EXP2	22			R108S	EXP1	2.363				control	EXP2	41					control	EXP2	25
	ann1-2	EXP2	5			R108S	EXP1	1.824				control	EXP2	11					control	EXP2	9
	ann1-2	EXP2	7			R108S	EXP1	2.517				control	EXP2	4					control	EXP2	1
	ann1-2	EXP2	13			R108S	EXP1	1.691				control	EXP2	13					control	EXP2	7
	ann1-2	EXP2	8			R108S	EXP1	1.713				control	EXP2	22					control	EXP2	11
	ann1-2	EXP2	4			R108S	EXP1	1.883				control	EXP2	7					control	EXP2	3
	ann1-3	EXP1	45			R108S	EXP1	1.706				control	EXP2	32					control	EXP2	18
	ann1-3	EXP1	14			R108S	EXP1	2.151				control	EXP2	21					control	EXP2	13
	ann1-3	EXP1	29			R108S	EXP1	1.837				control	EXP2	25					control	EXP2	11
	ann1-3	EXP1	19			R108S	EXP1	2.387				control	EXP2	22					control	EXP2	9
	ann1-3	EXP1	37			R108S	EXP1	1.565				control	EXP2	26					control	EXP2	21
	ann1-3	EXP1	24			R108S	EXP1	2.562				control	EXP2	10					control	EXP2	2
	ann1-3	EXP1	18			R108S	EXP1	3.398				control	EXP3	15					control	EXP3	9
	ann1-3	EXP1	16			R108S	EXP1	1.994				control	EXP3	46					control	EXP3	31
	ann1-3	EXP1	16			R108S	EXP1	2.031				control	EXP3	35					control	EXP3	20
	ann1-3	EXP1	38			R108S	EXP1	2.14				control	EXP3	9					control	EXP3	6
	ann1-3	EXP1	23			R108S	EXP1	2.249				control	EXP3	19					control	EXP3	11
	ann1-3	EXP1	33			R108S	EXP1	1.991				control	EXP3	28					control	EXP3	18
	ann1-3	EXP1	20			R108S	EXP1	1.941				control	EXP3	29					control	EXP3	14
	ann1-3	EXP1	30			R108S	EXP1	2.585				control	EXP3	19					control	EXP3	10
	ann1-3	EXP1	24			R108S	EXP1	2.57				control	EXP3	25					control	EXP3	17
	ann1-3	EXP2	14			R108S	EXP1	2.024				control	EXP3	19					control	EXP3	8
	ann1-3	EXP2	2			R108S	EXP1	2.126				control	EXP3	21					control	EXP3	12
	ann1-3	EXP2	19			R108S	EXP1	2.264				control	EXP3	38					control	EXP3	22
	ann1-3	EXP2	8			R108S	EXP1	2.327				control	EXP3	9					control	EXP3	5
	ann1-3	EXP2	11			R108S	EXP1	1.984				control	EXP3	31					control	EXP3	21
	ann1-3	EXP2	6			R108S	EXP1	2.404				control	EXP3	25					control	EXP3	16
	R108	EXP1	30			R108S	EXP1	3.186				RNAi-MtAnn1	EXP1	0					RNAi-MtAnn1	EXP1	0
	R108	EXP1	14			R108S	EXP1	2.83				RNAi-MtAnn1	EXP1	20					RNAi-MtAnn1	EXP1	9
	R108	EXP1	15			R108S	EXP1	3.211				RNAi-MtAnn1	EXP1	11					RNAi-MtAnn1	EXP1	3
	R108	EXP1	20			R108S	EXP1	2.507				RNAi-MtAnn1	EXP1	20					RNAi-MtAnn1	EXP1	5
	R108	EXP1	14			R108S	EXP1	2.923				RNAi-MtAnn1	EXP1	22					RNAi-MtAnn1	EXP1	9
	R108	EXP1	18			R108S	EXP1	2.986				RNAi-MtAnn1	EXP1	25					RNAi-MtAnn1	EXP1	12
	R108	EXP1	22			R108S	EXP2	2.072				RNAi-MtAnn1	EXP1	18					RNAi-MtAnn1	EXP1	6
	R108	EXP1	15			R108S	EXP2	1.858				RNAi-MtAnn1	EXP1	32					RNAi-MtAnn1	EXP1	15
	R108	EXP1	26			R108S	EXP2	2.073				RNAi-MtAnn1	EXP1	32					RNAi-MtAnn1	EXP1	19
	R108	EXP1	11			R108S	EXP2	1.977				RNAi-MtAnn1	EXP1	29					RNAi-MtAnn1	EXP1	11
	R108	EXP1	25			R108S	EXP2	1.659				RNAi-MtAnn1	EXP1	45					RNAi-MtAnn1	EXP1	17
	R108	EXP1	12			R108S	EXP2	1.631				RNAi-MtAnn1	EXP1	30					RNAi-MtAnn1	EXP1	14
	R108	EXP2	8			R108S	EXP2	1.644				RNAi-MtAnn1	EXP1	23					RNAi-MtAnn1	EXP1	9
	R108	EXP2	10			R108S	EXP2	1.477				RNAi-MtAnn1	EXP1	13					RNAi-MtAnn1	EXP1	9
	R108	EXP2	12			R108S	EXP2	1.867				RNAi-MtAnn1	EXP1	34					RNAi-MtAnn1	EXP1	9
	R108	EXP2	13			R108S	EXP2	1.626				RNAi-MtAnn1	EXP2	8					RNAi-MtAnn1	EXP2	4
	R108	EXP2	0			R108S	EXP2	1.823				RNAi-MtAnn1	EXP2	11					RNAi-MtAnn1	EXP2	5
	R108	EXP2	9			R108S	EXP2	1.484				RNAi-MtAnn1	EXP2	25					RNAi-MtAnn1	EXP2	18
	R108S	EXP1	25			R108S	EXP2	1.445				RNAi-MtAnn1	EXP2	14					RNAi-MtAnn1	EXP2	8
	R108S	EXP1	23			R108S	EXP2	1.457				RNAi-MtAnn1	EXP2	7					RNAi-MtAnn1	EXP2	5
	R108S	EXP1	9			R108S	EXP2	1.579				RNAi-MtAnn1	EXP2	5					RNAi-MtAnn1	EXP2	1
	R108S	EXP1	13			R108S	EXP2	2.401				RNAi-MtAnn1	EXP2	6					RNAi-MtAnn1	EXP2	4
	R108S	EXP1	18			R108S	EXP2	2.127				RNAi-MtAnn1	EXP2	12					RNAi-MtAnn1	EXP2	3
	R108S	EXP1	31			R108S	EXP2	1.846				RNAi-MtAnn1	EXP2	15					RNAi-MtAnn1	EXP2	6
	R108S	EXP2	24			R108S	EXP2	1.531				RNAi-MtAnn1	EXP2	16					RNAi-MtAnn1	EXP2	10
	R108S	EXP2	20			R108S	EXP2	2.117				RNAi-MtAnn1	EXP2	17					RNAi-MtAnn1	EXP2	9
	R108S	EXP2	23			R108S	EXP2	2.627				RNAi-MtAnn1	EXP2	13					RNAi-MtAnn1	EXP2	2
	R108S	EXP2	8			R108S	EXP2	2.458				RNAi-MtAnn1	EXP2	30					RNAi-MtAnn1	EXP2	14
	R108S	EXP2	13			R108S	EXP2	1.974				RNAi-MtAnn1	EXP2	14					RNAi-MtAnn1	EXP2	6
	R108S	EXP2	20			R108S	EXP2	1.57				RNAi-MtAnn1	EXP2	7					RNAi-MtAnn1	EXP2	4
	R108S	EXP2	9			R108S	EXP2	2.608				RNAi-MtAnn1	EXP2	9					RNAi-MtAnn1	EXP2	3
	R108S	EXP2	22			R108S	EXP2	2.139				RNAi-MtAnn1	EXP2	0					RNAi-MtAnn1	EXP2	0
	R108S	EXP2	3			R108S	EXP2	2.485				RNAi-MtAnn1	EXP2	16					RNAi-MtAnn1	EXP2	7
	R108S	EXP2	17			R108S	EXP2	2.183				RNAi-MtAnn1	EXP2	4					RNAi-MtAnn1	EXP2	1
	R108S	EXP2	17			R108S	EXP2	2.75				RNAi-MtAnn1	EXP2	31					RNAi-MtAnn1	EXP2	16
	R108S	EXP2	12			R108S	EXP2	2.704				RNAi-MtAnn1	EXP3	43					RNAi-MtAnn1	EXP3	32
	R108S	EXP2	26			R108S	EXP2	3.366				RNAi-MtAnn1	EXP3	15					RNAi-MtAnn1	EXP3	8
	R108S	EXP2	17			R108S	EXP2	4.029				RNAi-MtAnn1	EXP3	29					RNAi-MtAnn1	EXP3	16
	R108S	EXP2	8			R108S	EXP2	3.089				RNAi-MtAnn1	EXP3	29					RNAi-MtAnn1	EXP3	8
						R108S	EXP2	3.576				RNAi-MtAnn1	EXP3	42					RNAi-MtAnn1	EXP3	21
	n R108	18				R108S	EXP2	3.233				RNAi-MtAnn1	EXP3	20					RNAi-MtAnn1	EXP3	13
	n R108S	21				R108S	EXP2	2.514				RNAi-MtAnn1	EXP3	23					RNAi-MtAnn1	EXP3	10
	n ann1-2	30				R108S	EXP2	2.285				RNAi-MtAnn1	EXP3	30					RNAi-MtAnn1	EXP3	14
	n ann1-3	21				R108S	EXP2	2.484				RNAi-MtAnn1	EXP3	18					RNAi-MtAnn1	EXP3	10
	mean	R108	15.2222			R108S	EXP2	1.921				RNAi-MtAnn1	EXP3	25					RNAi-MtAnn1	EXP3	16
		R108S	17.0476			R108S	EXP2	2.216				RNAi-MtAnn1	EXP3	2					RNAi-MtAnn1	EXP3	0
		ann1-2	15.1			R108S	EXP2	1.708				RNAi-MtAnn1	EXP3	32					RNAi-MtAnn1	EXP3	17
		ann1-3	21.2381			R108S	EXP2	1.465				RNAi-MtAnn1	EXP3	7					RNAi-MtAnn1	EXP3	2
	median	R108	14			R108S	EXP2	1.194				RNAi-MtAnn1	EXP3	41					RNAi-MtAnn1	EXP3	20
		R108S	17			R108S	EXP2	1.427				RNAi-MtAnn1	EXP3	5					RNAi-MtAnn1	EXP3	0
		ann1-2	14.5			R108S	EXP2	1.528
		ann1-3	19			R108S	EXP2	2.15					control	RNAi-MtAnn1						control	RNAi-MtAnn1
	p-value Shapiro-Wilk test	R108	0.7028			R108S	EXP2	2.712					51	50	n					51	50	n
		R108S	0.8366			R108S	EXP2	1.879					25.2353	19.5	mean					14	9.2	mean
		ann1-2	0.06762			R108S	EXP2	1.345					25	18	median					13	9	median
		ann1-3	0.8941			R108S	EXP2	2.001					0.4964	0.1836	p-value Shapiro-Wilk test					0.245	0.01357	p-value Shapiro-Wilk test
	p-value Bartlett test		0.187			R108S	EXP2	1.258					0.8221		p-value Fisher test					0.002288		p-value Mann-Whitney test
	p-value ANOVA test		0.076			R108S	EXP2	1.251					0.01756		p-value 2t-test					**		significance
	p-value (ANOVA residuals) Shapiro-Wilk test		0.3704			R108S	EXP2	2.488					*		significance
						R108S	EXP2	1.734
	significance		NS			R108S	EXP2	2.184
						R108S	EXP2	2.921
						R108S	EXP2	2.661
						R108S	EXP2	1.387
						R108S	EXP2	1.512
						R108S	EXP2	1.568
						R108S	EXP2	2.937
						R108S	EXP2	2.26
						R108S	EXP2	2.363
						R108S	EXP2	2.488
						R108S	EXP2	1.829
						R108S	EXP2	2.187
						R108S	EXP2	2.159
						R108S	EXP2	2.534
						R108S	EXP2	1.597
						R108S	EXP2	1.323
						R108S	EXP2	3.148
						R108S	EXP2	3.439
						R108S	EXP2	3.544
						R108S	EXP2	2.694
						R108S	EXP2	2.932
						R108S	EXP2	2.35
						R108S	EXP2	1.408
						R108S	EXP2	1.322
						R108S	EXP2	2.173
						R108S	EXP2	1.998
						R108S	EXP2	2.908
						R108S	EXP2	2.952
						R108S	EXP2	1.884
						R108S	EXP2	3.303
						R108S	EXP2	2.611
						R108S	EXP2	2.596
						R108S	EXP2	3.459
						R108S	EXP2	2.197
						R108S	EXP2	3.576
						R108S	EXP2	2.891
						R108S	EXP2	2.996
						R108S	EXP2	1.742
						R108S	EXP2	2.589
						R108S	EXP2	2.321
						R108S	EXP2	2.209
						R108S	EXP2	2.785
						R108S	EXP2	2.57
						R108S	EXP2	2.007
						R108S	EXP2	2.485
						R108S	EXP2	2.129
						R108S	EXP2	2.487
						R108S	EXP2	2.715
						R108S	EXP2	2.064
						R108S	EXP2	2.835
						R108S	EXP2	2.669
						R108S	EXP2	2.262
						R108S	EXP2	2.061
						R108S	EXP2	2.788
						R108S	EXP2	1.367
						R108S	EXP2	2.06
						R108S	EXP2	2.387
						R108S	EXP2	2.371
						R108S	EXP2	2.179
						R108S	EXP2	2.3
						R108S	EXP2	2.202
						R108S	EXP2	2.138
						R108S	EXP2	2.466
						R108S	EXP2	2.458
						R108S	EXP2	1.5
						R108S	EXP2	2.885
						R108S	EXP2	3.409
						R108S	EXP2	3.671
						R108S	EXP2	1.449
						R108S	EXP2	3.113
						R108S	EXP2	2.403
						R108S	EXP2	2.583
						R108S	EXP2	1.912
						R108S	EXP2	2.35
						R108S	EXP2	1.594
						R108S	EXP2	2.126
						R108S	EXP2	1.889
						R108S	EXP2	2.673
						R108S	EXP2	3.279
						R108S	EXP2	2.336
						R108S	EXP2	1.582
						R108S	EXP2	2.103
						R108S	EXP2	1.34
						R108S	EXP2	1.273
						R108S	EXP2	1.308
						ann1-2	EXP1	1.309
						ann1-2	EXP1	1.426
						ann1-2	EXP1	1.343
						ann1-2	EXP1	1.469
						ann1-2	EXP1	1.307
						ann1-2	EXP1	1.398
						ann1-2	EXP1	1.473
						ann1-2	EXP1	1.42
						ann1-2	EXP1	1.632
						ann1-2	EXP1	1.247
						ann1-2	EXP1	1.318
						ann1-2	EXP1	1.916
						ann1-2	EXP1	1.521
						ann1-2	EXP1	1.325
						ann1-2	EXP1	1.444
						ann1-2	EXP1	1.438
						ann1-2	EXP1	1.421
						ann1-2	EXP1	1.431
						ann1-2	EXP1	1.5
						ann1-2	EXP1	1.479
						ann1-2	EXP1	1.352
						ann1-2	EXP1	1.407
						ann1-2	EXP1	1.357
						ann1-2	EXP1	1.496
						ann1-2	EXP1	1.439
						ann1-2	EXP1	1.446
						ann1-2	EXP1	1.405
						ann1-2	EXP1	1.368
						ann1-2	EXP1	1.477
						ann1-2	EXP1	1.554
						ann1-2	EXP1	1.496
						ann1-2	EXP1	1.754
						ann1-2	EXP1	1.284
						ann1-2	EXP1	1.365
						ann1-2	EXP1	1.36
						ann1-2	EXP1	2.167
						ann1-2	EXP1	1.415
						ann1-2	EXP1	1.74
						ann1-2	EXP1	1.411
						ann1-2	EXP1	1.482
						ann1-2	EXP1	1.436
						ann1-2	EXP1	1.584
						ann1-2	EXP1	1.449
						ann1-2	EXP1	1.526
						ann1-2	EXP1	1.611
						ann1-2	EXP1	1.754
						ann1-2	EXP1	2.072
						ann1-2	EXP1	1.714
						ann1-2	EXP1	1.966
						ann1-2	EXP1	1.504
						ann1-2	EXP1	1.675
						ann1-2	EXP1	1.485
						ann1-2	EXP1	1.932
						ann1-2	EXP1	1.561
						ann1-2	EXP1	1.952
						ann1-2	EXP1	1.607
						ann1-2	EXP1	2.049
						ann1-2	EXP1	1.51
						ann1-2	EXP1	1.76
						ann1-2	EXP1	1.828
						ann1-2	EXP1	1.381
						ann1-2	EXP1	1.788
						ann1-2	EXP1	2.601
						ann1-2	EXP1	1.516
						ann1-2	EXP1	1.734
						ann1-2	EXP1	2.274
						ann1-2	EXP1	1.873
						ann1-2	EXP1	1.741
						ann1-2	EXP1	1.603
						ann1-2	EXP1	1.63
						ann1-2	EXP1	1.504
						ann1-2	EXP1	1.411
						ann1-2	EXP1	1.664
						ann1-2	EXP1	1.41
						ann1-2	EXP1	1.835
						ann1-2	EXP1	1.477
						ann1-2	EXP1	2.485
						ann1-2	EXP1	1.75
						ann1-2	EXP1	2.375
						ann1-2	EXP1	1.606
						ann1-2	EXP1	1.569
						ann1-2	EXP1	1.468
						ann1-2	EXP1	1.478
						ann1-2	EXP1	1.699
						ann1-2	EXP1	1.473
						ann1-2	EXP1	2.491
						ann1-2	EXP1	2.469
						ann1-2	EXP1	1.485
						ann1-2	EXP1	1.768
						ann1-2	EXP1	1.706
						ann1-2	EXP1	1.825
						ann1-2	EXP1	1.581
						ann1-2	EXP1	1.489
						ann1-2	EXP1	1.913
						ann1-2	EXP1	1.732
						ann1-2	EXP1	2.279
						ann1-2	EXP1	1.57
						ann1-2	EXP1	1.578
						ann1-2	EXP1	1.828
						ann1-2	EXP1	1.64
						ann1-2	EXP1	1.505
						ann1-2	EXP1	2.309
						ann1-2	EXP1	2.584
						ann1-2	EXP1	1.559
						ann1-2	EXP1	2.284
						ann1-2	EXP1	1.989
						ann1-2	EXP1	1.872
						ann1-2	EXP1	1.846
						ann1-2	EXP1	1.607
						ann1-2	EXP1	1.695
						ann1-2	EXP1	2.015
						ann1-2	EXP1	1.529
						ann1-2	EXP1	1.891
						ann1-2	EXP1	2.29
						ann1-2	EXP1	1.87
						ann1-2	EXP1	1.586
						ann1-2	EXP1	1.563
						ann1-2	EXP1	1.934
						ann1-2	EXP1	2.739
						ann1-2	EXP1	1.769
						ann1-2	EXP1	1.685
						ann1-2	EXP1	1.626
						ann1-2	EXP1	1.652
						ann1-2	EXP1	1.772
						ann1-2	EXP1	1.621
						ann1-2	EXP1	1.786
						ann1-2	EXP1	1.801
						ann1-2	EXP1	1.582
						ann1-2	EXP1	1.594
						ann1-2	EXP1	2.715
						ann1-2	EXP1	2.578
						ann1-2	EXP1	1.547
						ann1-2	EXP1	1.741
						ann1-2	EXP1	2.019
						ann1-2	EXP1	1.686
						ann1-2	EXP1	1.909
						ann1-2	EXP1	1.628
						ann1-2	EXP1	1.721
						ann1-2	EXP1	1.677
						ann1-2	EXP1	1.685
						ann1-2	EXP1	1.852
						ann1-2	EXP1	2.409
						ann1-2	EXP1	1.782
						ann1-2	EXP1	1.737
						ann1-2	EXP1	2.126
						ann1-2	EXP1	2.182
						ann1-2	EXP1	1.722
						ann1-2	EXP1	1.586
						ann1-2	EXP1	1.578
						ann1-2	EXP1	1.815
						ann1-2	EXP1	2.08
						ann1-2	EXP1	2.231
						ann1-2	EXP1	2.537
						ann1-2	EXP1	1.769
						ann1-2	EXP1	2.187
						ann1-2	EXP1	2.411
						ann1-2	EXP1	1.944
						ann1-2	EXP1	1.95
						ann1-2	EXP1	1.742
						ann1-2	EXP1	2.252
						ann1-2	EXP1	2.016
						ann1-2	EXP1	1.699
						ann1-2	EXP1	1.895
						ann1-2	EXP1	2.719
						ann1-2	EXP1	1.873
						ann1-2	EXP1	2.787
						ann1-2	EXP1	1.951
						ann1-2	EXP1	2.136
						ann1-2	EXP1	1.938
						ann1-2	EXP1	2.132
						ann1-2	EXP1	1.911
						ann1-2	EXP1	1.966
						ann1-2	EXP1	2.026
						ann1-2	EXP1	1.999
						ann1-2	EXP1	2.396
						ann1-2	EXP1	2.461
						ann1-2	EXP1	1.979
						ann1-2	EXP1	2.671
						ann1-2	EXP1	1.974
						ann1-2	EXP1	2.03
						ann1-2	EXP1	1.759
						ann1-2	EXP1	1.978
						ann1-2	EXP1	1.893
						ann1-2	EXP1	2.023
						ann1-2	EXP1	2.444
						ann1-2	EXP1	1.846
						ann1-2	EXP1	2.374
						ann1-2	EXP1	1.973
						ann1-2	EXP1	2.106
						ann1-2	EXP1	1.702
						ann1-2	EXP1	1.82
						ann1-2	EXP1	2.063
						ann1-2	EXP1	1.742
						ann1-2	EXP1	3.252
						ann1-2	EXP1	1.959
						ann1-2	EXP2	1.561
						ann1-2	EXP2	1.599
						ann1-2	EXP2	1.36
						ann1-2	EXP2	1.81
						ann1-2	EXP2	2.525
						ann1-2	EXP2	1.718
						ann1-2	EXP2	1.795
						ann1-2	EXP2	1.154
						ann1-2	EXP2	1.664
						ann1-2	EXP2	2.371
						ann1-2	EXP2	1.192
						ann1-2	EXP2	1.431
						ann1-2	EXP2	2.227
						ann1-2	EXP2	1.812
						ann1-2	EXP2	2.449
						ann1-2	EXP2	2.271
						ann1-2	EXP2	2.38
						ann1-2	EXP2	2.493
						ann1-2	EXP2	2.407
						ann1-2	EXP2	1.704
						ann1-2	EXP2	1.521
						ann1-2	EXP2	1.309
						ann1-2	EXP2	1.158
						ann1-2	EXP2	1.248
						ann1-2	EXP2	1.33
						ann1-2	EXP2	1.1
						ann1-2	EXP2	1.619
						ann1-2	EXP2	1.908
						ann1-2	EXP2	1.929
						ann1-2	EXP2	2.178
						ann1-2	EXP2	2.419
						ann1-2	EXP2	1.973
						ann1-2	EXP2	2.124
						ann1-2	EXP2	1.792
						ann1-2	EXP2	2.956
						ann1-2	EXP2	3.536
						ann1-2	EXP2	2.834
						ann1-2	EXP2	2.005
						ann1-2	EXP2	1.963
						ann1-2	EXP2	1.663
						ann1-2	EXP2	1.684
						ann1-2	EXP2	1.522
						ann1-2	EXP2	2.352
						ann1-2	EXP2	2.197
						ann1-2	EXP2	2.18
						ann1-2	EXP2	2.439
						ann1-2	EXP2	2.685
						ann1-2	EXP2	1.45
						ann1-2	EXP2	1.762
						ann1-2	EXP2	1.182
						ann1-2	EXP2	1.329
						ann1-2	EXP2	1.308
						ann1-2	EXP2	1.246
						ann1-2	EXP2	1.285
						ann1-2	EXP2	1.333
						ann1-2	EXP2	1.422
						ann1-2	EXP2	1.295
						ann1-2	EXP2	1.23
						ann1-2	EXP2	1.686
						ann1-2	EXP2	2.277
						ann1-2	EXP2	1.622
						ann1-2	EXP2	1.821
						ann1-2	EXP2	1.416
						ann1-2	EXP2	1.32
						ann1-2	EXP2	1.329
						ann1-2	EXP2	1.651
						ann1-2	EXP2	2.336
						ann1-2	EXP2	1.711
						ann1-2	EXP2	2.673
						ann1-2	EXP2	1.463
						ann1-2	EXP2	1.947
						ann1-2	EXP2	1.589
						ann1-2	EXP2	1.77
						ann1-2	EXP2	1.583
						ann1-2	EXP2	2.6
						ann1-2	EXP2	2.517
						ann1-2	EXP2	2.58
						ann1-2	EXP2	2.134
						ann1-2	EXP2	1.801
						ann1-2	EXP2	1.784
						ann1-2	EXP2	1.788
						ann1-2	EXP2	1.735
						ann1-2	EXP2	1.42
						ann1-2	EXP2	1.93
						ann1-2	EXP2	2.073
						ann1-2	EXP2	1.993
						ann1-2	EXP2	2.808
						ann1-2	EXP2	2.608
						ann1-2	EXP2	2.091
						ann1-2	EXP2	1.911
						ann1-2	EXP2	2.627
						ann1-2	EXP2	3.238
						ann1-2	EXP2	2.658
						ann1-2	EXP2	2.055
						ann1-2	EXP2	3.616
						ann1-2	EXP2	1.993
						ann1-2	EXP2	1.997
						ann1-2	EXP2	1.918
						ann1-2	EXP2	1.839
						ann1-2	EXP2	2.315
						ann1-3	EXP1	1.26
						ann1-3	EXP1	1.285
						ann1-3	EXP1	1.286
						ann1-3	EXP1	2.065
						ann1-3	EXP1	1.394
						ann1-3	EXP1	1.27
						ann1-3	EXP1	1.688
						ann1-3	EXP1	1.295
						ann1-3	EXP1	1.492
						ann1-3	EXP1	1.202
						ann1-3	EXP1	1.193
						ann1-3	EXP1	1.347
						ann1-3	EXP1	1.327
						ann1-3	EXP1	1.28
						ann1-3	EXP1	1.234
						ann1-3	EXP1	1.9
						ann1-3	EXP1	1.458
						ann1-3	EXP1	1.458
						ann1-3	EXP1	1.38
						ann1-3	EXP1	1.517
						ann1-3	EXP1	1.31
						ann1-3	EXP1	1.357
						ann1-3	EXP1	1.311
						ann1-3	EXP1	1.349
						ann1-3	EXP1	1.398
						ann1-3	EXP1	1.278
						ann1-3	EXP1	1.443
						ann1-3	EXP1	1.416
						ann1-3	EXP1	1.491
						ann1-3	EXP1	1.395
						ann1-3	EXP1	1.336
						ann1-3	EXP1	1.304
						ann1-3	EXP1	1.317
						ann1-3	EXP1	1.374
						ann1-3	EXP1	1.363
						ann1-3	EXP1	1.3
						ann1-3	EXP1	1.308
						ann1-3	EXP1	1.464
						ann1-3	EXP1	2.326
						ann1-3	EXP1	1.699
						ann1-3	EXP1	1.377
						ann1-3	EXP1	1.38
						ann1-3	EXP1	1.383
						ann1-3	EXP1	1.351
						ann1-3	EXP1	1.439
						ann1-3	EXP1	1.417
						ann1-3	EXP1	1.771
						ann1-3	EXP1	1.559
						ann1-3	EXP1	1.348
						ann1-3	EXP1	1.347
						ann1-3	EXP1	1.372
						ann1-3	EXP1	1.33
						ann1-3	EXP1	1.282
						ann1-3	EXP1	1.771
						ann1-3	EXP1	2.063
						ann1-3	EXP1	1.337
						ann1-3	EXP1	1.852
						ann1-3	EXP1	1.501
						ann1-3	EXP1	1.526
						ann1-3	EXP1	1.572
						ann1-3	EXP1	1.371
						ann1-3	EXP1	1.515
						ann1-3	EXP1	1.505
						ann1-3	EXP1	1.389
						ann1-3	EXP1	1.38
						ann1-3	EXP1	1.957
						ann1-3	EXP1	1.768
						ann1-3	EXP1	1.45
						ann1-3	EXP1	1.782
						ann1-3	EXP1	1.511
						ann1-3	EXP1	1.362
						ann1-3	EXP1	1.622
						ann1-3	EXP1	1.423
						ann1-3	EXP1	1.5
						ann1-3	EXP1	1.942
						ann1-3	EXP1	2.163
						ann1-3	EXP1	2.196
						ann1-3	EXP1	2.07
						ann1-3	EXP1	1.61
						ann1-3	EXP1	1.327
						ann1-3	EXP1	1.412
						ann1-3	EXP1	2.143
						ann1-3	EXP1	1.416
						ann1-3	EXP1	1.626
						ann1-3	EXP1	1.82
						ann1-3	EXP1	2.212
						ann1-3	EXP1	1.418
						ann1-3	EXP1	1.348
						ann1-3	EXP1	1.581
						ann1-3	EXP1	1.761
						ann1-3	EXP1	1.433
						ann1-3	EXP1	1.66
						ann1-3	EXP1	2.169
						ann1-3	EXP1	1.975
						ann1-3	EXP1	1.663
						ann1-3	EXP1	1.525
						ann1-3	EXP1	1.831
						ann1-3	EXP1	1.68
						ann1-3	EXP1	1.722
						ann1-3	EXP1	1.75
						ann1-3	EXP1	1.682
						ann1-3	EXP1	1.888
						ann1-3	EXP1	1.966
						ann1-3	EXP1	1.214
						ann1-3	EXP1	1.673
						ann1-3	EXP1	1.458
						ann1-3	EXP1	1.855
						ann1-3	EXP1	1.723
						ann1-3	EXP1	1.443
						ann1-3	EXP1	1.612
						ann1-3	EXP1	1.396
						ann1-3	EXP1	1.414
						ann1-3	EXP1	1.436
						ann1-3	EXP1	1.56
						ann1-3	EXP1	2.067
						ann1-3	EXP1	1.406
						ann1-3	EXP1	2.016
						ann1-3	EXP1	1.522
						ann1-3	EXP1	2.267
						ann1-3	EXP1	1.48
						ann1-3	EXP1	1.543
						ann1-3	EXP1	1.263
						ann1-3	EXP1	1.454
						ann1-3	EXP1	1.602
						ann1-3	EXP1	1.531
						ann1-3	EXP1	1.47
						ann1-3	EXP1	2.654
						ann1-3	EXP1	1.71
						ann1-3	EXP1	2.234
						ann1-3	EXP1	1.755
						ann1-3	EXP1	1.613
						ann1-3	EXP1	1.706
						ann1-3	EXP1	2.079
						ann1-3	EXP1	2.4
						ann1-3	EXP1	1.29
						ann1-3	EXP1	2.106
						ann1-3	EXP1	1.414
						ann1-3	EXP1	2.33
						ann1-3	EXP1	1.443
						ann1-3	EXP1	1.502
						ann1-3	EXP1	1.507
						ann1-3	EXP1	1.553
						ann1-3	EXP1	1.554
						ann1-3	EXP1	2.103
						ann1-3	EXP1	1.573
						ann1-3	EXP1	1.528
						ann1-3	EXP1	1.582
						ann1-3	EXP1	1.516
						ann1-3	EXP1	2.1
						ann1-3	EXP1	1.8
						ann1-3	EXP1	1.584
						ann1-3	EXP1	1.86
						ann1-3	EXP1	1.914
						ann1-3	EXP1	1.325
						ann1-3	EXP1	1.691
						ann1-3	EXP1	2.397
						ann1-3	EXP1	2.123
						ann1-3	EXP1	1.851
						ann1-3	EXP1	1.602
						ann1-3	EXP1	1.568
						ann1-3	EXP1	2.545
						ann1-3	EXP1	2.052
						ann1-3	EXP1	1.722
						ann1-3	EXP1	1.863
						ann1-3	EXP1	2.132
						ann1-3	EXP1	1.703
						ann1-3	EXP1	1.716
						ann1-3	EXP1	2.28
						ann1-3	EXP1	1.583
						ann1-3	EXP1	1.644
						ann1-3	EXP1	1.405
						ann1-3	EXP1	1.441
						ann1-3	EXP1	1.94
						ann1-3	EXP1	1.641
						ann1-3	EXP1	1.701
						ann1-3	EXP1	2.313
						ann1-3	EXP1	1.944
						ann1-3	EXP1	2.419
						ann1-3	EXP1	1.919
						ann1-3	EXP1	2.815
						ann1-3	EXP1	1.604
						ann1-3	EXP1	2.141
						ann1-3	EXP1	1.668
						ann1-3	EXP1	1.577
						ann1-3	EXP1	1.938
						ann1-3	EXP1	1.771
						ann1-3	EXP1	1.92
						ann1-3	EXP1	1.896
						ann1-3	EXP1	1.552
						ann1-3	EXP1	1.608
						ann1-3	EXP1	2.888
						ann1-3	EXP1	1.775
						ann1-3	EXP1	1.761
						ann1-3	EXP1	1.639
						ann1-3	EXP1	2.095
						ann1-3	EXP1	2.832
						ann1-3	EXP1	3.101
						ann1-3	EXP1	1.77
						ann1-3	EXP1	1.915
						ann1-3	EXP1	1.613
						ann1-3	EXP1	2.303
						ann1-3	EXP1	2.385
						ann1-3	EXP1	1.658
						ann1-3	EXP1	1.932
						ann1-3	EXP1	2.03
						ann1-3	EXP1	1.75
						ann1-3	EXP1	1.772
						ann1-3	EXP1	2.355
						ann1-3	EXP1	1.917
						ann1-3	EXP1	1.944
						ann1-3	EXP1	1.866
						ann1-3	EXP1	2.979
						ann1-3	EXP1	1.815
						ann1-3	EXP1	1.812
						ann1-3	EXP1	2.514
						ann1-3	EXP1	2.094
						ann1-3	EXP1	1.807
						ann1-3	EXP1	2.158
						ann1-3	EXP1	2.21
						ann1-3	EXP1	2.484
						ann1-3	EXP1	2.763
						ann1-3	EXP1	2.554
						ann1-3	EXP1	2.068
						ann1-3	EXP1	1.728
						ann1-3	EXP1	2.319
						ann1-3	EXP1	2.251
						ann1-3	EXP1	2.094
						ann1-3	EXP1	1.914
						ann1-3	EXP1	1.94
						ann1-3	EXP1	2.252
						ann1-3	EXP1	2.548
						ann1-3	EXP1	2.981
						ann1-3	EXP1	2.542
						ann1-3	EXP1	1.933
						ann1-3	EXP1	1.689
						ann1-3	EXP1	1.942
						ann1-3	EXP1	1.804
						ann1-3	EXP1	2.621
						ann1-3	EXP1	2.575
						ann1-3	EXP1	1.985
						ann1-3	EXP1	1.719
						ann1-3	EXP1	2.224
						ann1-3	EXP1	1.87
						ann1-3	EXP1	2.237
						ann1-3	EXP1	2.205
						ann1-3	EXP1	2.263
						ann1-3	EXP1	2.606
						ann1-3	EXP1	2.163
						ann1-3	EXP1	1.943
						ann1-3	EXP1	2.168
						ann1-3	EXP1	2.116
						ann1-3	EXP1	2.012
						ann1-3	EXP1	2.454
						ann1-3	EXP1	2.027
						ann1-3	EXP1	2.234
						ann1-3	EXP1	2.074
						ann1-3	EXP1	2.779
						ann1-3	EXP1	2.139
						ann1-3	EXP1	2.29
						ann1-3	EXP1	3.16
						ann1-3	EXP1	3.025
						ann1-3	EXP1	2.371
						ann1-3	EXP1	2.763
						ann1-3	EXP1	2.251
						ann1-3	EXP1	2.336
						ann1-3	EXP1	2.908
						ann1-3	EXP1	2.497
						ann1-3	EXP1	2.251
						ann1-3	EXP2	2.015
						ann1-3	EXP2	2.104
						ann1-3	EXP2	3.386
						ann1-3	EXP2	3.077
						ann1-3	EXP2	3.794
						ann1-3	EXP2	3.926
						ann1-3	EXP2	2.728
						ann1-3	EXP2	3.681
						ann1-3	EXP2	3.96
						ann1-3	EXP2	2.478
						ann1-3	EXP2	2.11
						ann1-3	EXP2	1.553
						ann1-3	EXP2	1.545
						ann1-3	EXP2	2.116
						ann1-3	EXP2	1.214
						ann1-3	EXP2	2.085
						ann1-3	EXP2	2.118
						ann1-3	EXP2	2.325
						ann1-3	EXP2	2.247
						ann1-3	EXP2	2.81
						ann1-3	EXP2	1.308
						ann1-3	EXP2	1.703
						ann1-3	EXP2	1.74
						ann1-3	EXP2	1.804
						ann1-3	EXP2	2.169
						ann1-3	EXP2	2.07
						ann1-3	EXP2	2.662
						ann1-3	EXP2	2.375
						ann1-3	EXP2	2.963
						ann1-3	EXP2	2.474
						ann1-3	EXP2	1.802
						ann1-3	EXP2	2.029
						ann1-3	EXP2	2.524
						ann1-3	EXP2	2.28
						ann1-3	EXP2	1.914
						ann1-3	EXP2	1.655
						ann1-3	EXP2	2.943
						ann1-3	EXP2	2.714
						ann1-3	EXP2	3.775
						ann1-3	EXP2	3.296
						ann1-3	EXP2	3.762
						ann1-3	EXP2	3.296
					R108S	ann1-2	ann1-3
					196	295	310	n
					2.20892	1.84313	1.9048	mean
					2.1485	1.76	1.7735	median
					0.0005155	3.507e-10	1.251e-13	p-value Shapiro-Wilk test
					9.171552e-13			p-value Kruskal-Wallis test
					***			significance
					a	b	b	Class

## Sheet: Figure 6
Figure 6g.	IZ relative proportion per nodule				Figure 6h.	Nitrogen fixation capacity in nodulated root segments at 21 dpi with rhizobia
	Plant	Experiment	IZregion			Plant	Experiment	µg ethylene/mg/min
	R108S	EXP1	0.214941			R108S	EXP1	0.0628369
	R108S	EXP1	0.126947			R108S	EXP1	0.149715
	R108S	EXP1	0.0701896			R108S	EXP1	0.0538532
	R108S	EXP1	0.165249			R108S	EXP1	0.0689114
	R108S	EXP2	0.0873269			R108S	EXP1	0.13273
	R108S	EXP2	0.199678			R108S	EXP1	0.0943559
	R108S	EXP2	0.192652			R108S	EXP1	0.115632
	ann1-3	EXP1	0.582606			R108S	EXP1	0.111084
	ann1-3	EXP1	0.273615			R108S	EXP2	0.0877951
	ann1-3	EXP1	0.627751			R108S	EXP2	0.0710209
	ann1-3	EXP1	0.614486			R108S	EXP2	0.185844
	ann1-3	EXP2	0.339973			R108S	EXP3	0.122593
	ann1-3	EXP2	0.800479			R108S	EXP3	0.0942484
	ann1-3	EXP2	0.23947			R108S	EXP3	0.138739
	ann1-3	EXP2	0.584039			ann1-3	EXP1	0.0514862
						ann1-3	EXP1	0.102509
	R108S	ann1-3				ann1-3	EXP1	0.033694
	7	8	n			ann1-3	EXP1	0.0860408
	0.150998	0.507802	mean			ann1-3	EXP1	0.0321729
	0.165249	0.583322	median			ann1-3	EXP1	0.112026
	0.4055	0.2793	p-value Shapiro-Wilk test			ann1-3	EXP1	0.054143
	0.00724		p-value Fisher test			ann1-3	EXP1	0.0586226
	0.001159		p-value Welsh 2t-test			ann1-3	EXP2	0.0460536
	**		significance			ann1-3	EXP2	0.0564246
						ann1-3	EXP2	0.0380736
						ann1-3	EXP3	0.0897063
						ann1-3	EXP3	0.0337609
						ann1-3	EXP3	0.0640034
						ann1-3	EXP3	0.175519
						R108S	ann1-3
						14	15	n
						0.106383	0.068949	mean
						0.10272	0.0564246	median
						LOG(10) DATA TRANSFORMATION
						Plant	Experiment	LOG(µg ethylene/mg/min)
						R108S	EXP1	-1.20179
						R108S	EXP1	-0.824735
						R108S	EXP1	-1.26879
						R108S	EXP1	-1.16171
						R108S	EXP1	-0.877031
						R108S	EXP1	-1.02523
						R108S	EXP1	-0.936923
						R108S	EXP1	-0.954349
						R108S	EXP2	-1.05653
						R108S	EXP2	-1.14861
						R108S	EXP2	-0.730852
						R108S	EXP3	-0.911535
						R108S	EXP3	-1.02573
						R108S	EXP3	-0.857801
						ann1-3	EXP1	-1.28831
						ann1-3	EXP1	-0.989239
						ann1-3	EXP1	-1.47245
						ann1-3	EXP1	-1.0653
						ann1-3	EXP1	-1.49251
						ann1-3	EXP1	-0.95068
						ann1-3	EXP1	-1.26646
						ann1-3	EXP1	-1.23193
						ann1-3	EXP2	-1.33674
						ann1-3	EXP2	-1.24853
						ann1-3	EXP2	-1.41938
						ann1-3	EXP3	-1.04718
						ann1-3	EXP3	-1.47159
						ann1-3	EXP3	-1.1938
						ann1-3	EXP3	-0.755676
						R108S	ann1-3
						-0.998686	-1.21532	mean
						-0.98979	-1.24853	median
						0.9522	0.4561	p-value Shapiro-Wilk test
						0.248		p-value Fisher test
						0.004884		p-value 2t-test
						**		significance

## Sheet: Figure 7
Figure 7a.	Quantification of nuclear Ca2+ spiking amplitude in R108S plants							Figure 7b.	Quantification of nuclear Ca2+ spiking amplitude in ann1-3 plants								Figure 7c.	Quantification of nuclear Ca2+ spiking amplitude
expressed as average signal-to-noise ratio (SNR), from root hairs with entrapped rhizobia (RHE) or with an IT.								expressed as average signal-to-noise ratio (SNR), from root hairs with entrapped rhizobia (RHE) or with an IT.									expressed as average signal-to-noise ratio (SNR), from nucleus of S. meliloti-inoculated non-infected root hairs
	Plant	Experiment	Average SNR						Plant	Experiment	Average SNR							Plant	Experiment	Average SNR
	R108S RHE	EXP2	0.32097						ann1-3 RHE	EXP2	1.10891							R108S	EXP2	0.99186
	R108S RHE	EXP3	0.695346						ann1-3 RHE	EXP1	0.758126							R108S	EXP2	1.25347
	R108S RHE	EXP1	1.39185						ann1-3 RHE	EXP1	0.815587							R108S	EXP2	0.347709
	R108S RHE	EXP2	1.13187						ann1-3 RHE	EXP3	0.931197							R108S	EXP2	0.303912
	R108S RHE	EXP2	0.684606						ann1-3 RHE	EXP3	0.312116							R108S	EXP2	0.456194
	R108S RHE	EXP1	1.13427						ann1-3 RHE	EXP2	0.572543							R108S	EXP2	0.339666
	R108S RHE	EXP1	1.10546						ann1-3 RHE	EXP1	1.02272							R108S	EXP2	0.339692
	R108S IT	EXP2	0.767309						ann1-3 RHE	EXP1	0.719819							R108S	EXP2	0.359037
	R108S IT	EXP2	0.364698						ann1-3 RHE	EXP2	0.631348							R108S	EXP2	0.349001
	R108S IT	EXP2	0.461381						ann1-3 RHE	EXP1	1.2109							R108S	EXP2	0.69475
	R108S IT	EXP2	0.34493						ann1-3 RHE	EXP1	0.681488							R108S	EXP2	0.630676
									ann1-3 RHE	EXP1	0.724201							R108S	EXP2	0.815411
	R108S RHE	R108S IT							ann1-3 RHE	EXP1	0.784468							R108S	EXP2	0.804532
	7	4	n						ann1-3 RHE	EXP1	1.25204							R108S	EXP2	0.307937
	0.923481	0.484579	mean						ann1-3 RHE	EXP3	0.52684							R108S	EXP2	0.308432
	1.10546	0.413039	median						ann1-3 IT	EXP2	0.637936							R108S	EXP2	1.77555
	0.4789	0.1451	p-value Shapiro-Wilk test						ann1-3 IT	EXP2	0.840325							R108S	EXP2	0.582094
	0.3255		p-value Fisher test						ann1-3 IT	EXP2	0.956803							R108S	EXP2	0.315767
	0.02849		p-value one-tailed 2t-test						ann1-3 IT	EXP2	0.707215							R108S	EXP1	0.308288
	*		significance						ann1-3 IT	EXP2	0.813384							R108S	EXP3	1.14529
									ann1-3 IT	EXP1	0.799308							R108S	EXP1	0.314557
									ann1-3 IT	EXP1	0.817022							R108S	EXP2	0.548324
									ann1-3 IT	EXP1	0.390491							R108S	EXP2	0.531654
									ann1-3 IT	EXP3	0.391462							R108S	EXP2	0.403061
																		R108S	EXP2	1.42241
									ann1-3 RHE	ann1-3 IT								R108S	EXP2	0.356866
									15	9	n							R108S	EXP2	1.0747
									0.803487	0.705994	mean							R108S	EXP2	0.39448
									0.758126	0.799308	median							R108S	EXP2	0.39524
									0.8311	0.1197	p-value Shapiro-Wilk test							R108S	EXP2	0.924247
									0.4422		p-value Fisher test							R108S	EXP2	0.325051
									0.1735		p-value one-tailed 2t-test							R108S	EXP2	0.704854
									NS		significance							R108S	EXP2	0.444587
																		R108S	EXP1	0.590564
																		R108S	EXP1	0.856161
																		R108S	EXP1	0.412161
																		R108S	EXP1	0.53957
																		R108S	EXP1	1.18543
																		R108S	EXP3	2.05392
																		R108S	EXP3	0.60462
																		R108S	EXP3	0.383246
																		R108S	EXP2	1.11856
																		R108S	EXP2	1.53264
																		R108S	EXP2	1.93971
																		R108S	EXP2	0.773437
																		R108S	EXP2	0.544119
																		R108S	EXP2	1.04372
																		R108S	EXP2	0.456937
																		R108S	EXP2	1.27872
																		R108S	EXP2	0.622291
																		R108S	EXP2	0.893334
																		R108S	EXP2	0.935335
																		R108S	EXP2	0.504152
																		R108S	EXP2	0.595288
																		R108S	EXP1	0.52028
																		R108S	EXP1	0.610013
																		R108S	EXP1	0.849729
																		R108S	EXP3	1.01813
																		R108S	EXP3	0.858376
																		R108S	EXP3	0.629648
																		R108S	EXP3	0.488593
																		R108S	EXP2	1.09304
																		R108S	EXP2	0.605843
																		R108S	EXP2	0.758718
																		R108S	EXP2	0.9889
																		R108S	EXP2	0.601908
																		R108S	EXP2	0.665211
																		R108S	EXP2	0.775298
																		R108S	EXP2	1.43518
																		R108S	EXP2	1.03146
																		R108S	EXP2	1.46851
																		R108S	EXP2	1.07626
																		R108S	EXP3	0.524652
																		R108S	EXP3	0.922216
																		R108S	EXP3	0.919118
																		R108S	EXP3	0.842479
																		R108S	EXP3	0.844198
																		R108S	EXP3	1.03503
																		R108S	EXP1	0.398935
																		R108S	EXP1	0.597081
																		R108S	EXP2	1.15824
																		R108S	EXP2	1.3706
																		R108S	EXP2	1.02873
																		R108S	EXP3	1.29013
																		R108S	EXP3	0.620967
																		R108S	EXP3	1.27032
																		R108S	EXP1	0.546713
																		R108S	EXP2	0.915071
																		R108S	EXP2	0.765878
																		R108S	EXP2	0.608264
																		R108S	EXP2	0.884575
																		R108S	EXP2	0.745225
																		R108S	EXP3	1.47098
																		R108S	EXP3	0.514409
																		R108S	EXP2	0.460693
																		R108S	EXP2	0.931392
																		R108S	EXP2	1.15234
																		R108S	EXP2	0.78704
																		R108S	EXP2	0.887099
																		R108S	EXP2	1.25796
																		R108S	EXP1	0.51124
																		R108S	EXP3	1.28736
																		R108S	EXP3	0.930576
																		R108S	EXP3	1.3578
																		R108S	EXP3	0.936031
																		R108S	EXP2	1.19551
																		R108S	EXP2	0.583335
																		R108S	EXP2	0.866674
																		R108S	EXP2	0.848648
																		R108S	EXP2	1.18736
																		R108S	EXP3	1.26694
																		R108S	EXP3	0.578625
																		R108S	EXP2	0.675329
																		R108S	EXP3	0.560876
																		R108S	EXP3	1.03633
																		R108S	EXP2	0.934932
																		R108S	EXP2	0.541338
																		R108S	EXP2	0.562079
																		R108S	EXP3	1.14998
																		R108S	EXP3	1.01437
																		R108S	EXP2	0.608455
																		R108S	EXP2	0.557173
																		R108S	EXP3	0.505662
																		R108S	EXP2	0.985638
																		R108S	EXP3	1.27959
																		R108S	EXP2	0.948479
																		R108S	EXP2	1.69339
																		R108S	EXP2	0.710865
																		R108S	EXP3	0.814493
																		R108S	EXP3	1.10592
																		R108S	EXP3	0.755178
																		R108S	EXP3	1.25473
																		R108S	EXP1	0.794663
																		R108S	EXP2	0.808847
																		R108S	EXP3	0.629301
																		R108S	EXP3	0.909355
																		R108S	EXP3	0.782984
																		R108S	EXP2	1.72246
																		R108S	EXP3	0.641631
																		R108S	EXP3	1.02714
																		R108S	EXP3	0.828687
																		R108S	EXP2	0.817646
																		R108S	EXP3	1.0929
																		R108S	EXP3	0.775454
																		R108S	EXP2	0.898664
																		R108S	EXP2	0.607119
																		R108S	EXP3	0.840852
																		R108S	EXP3	0.799272
																		R108S	EXP2	0.862869
																		R108S	EXP3	0.646791
																		R108S	EXP3	0.815339
																		R108S	EXP3	0.573677
																		R108S	EXP3	1.35264
																		R108S	EXP3	0.781387
																		R108S	EXP3	0.930509
																		R108S	EXP3	0.723062
																		R108S	EXP3	1.52964
																		R108S	EXP3	0.951925
																		R108S	EXP3	0.892289
																		R108S	EXP3	0.806272
																		ann1-3	EXP2	0.804377
																		ann1-3	EXP2	0.803457
																		ann1-3	EXP2	1.89773
																		ann1-3	EXP2	0.345406
																		ann1-3	EXP2	0.38443
																		ann1-3	EXP2	0.762461
																		ann1-3	EXP2	0.669186
																		ann1-3	EXP2	0.407393
																		ann1-3	EXP2	0.727643
																		ann1-3	EXP2	1.85775
																		ann1-3	EXP2	0.716503
																		ann1-3	EXP2	1.06069
																		ann1-3	EXP2	1.05774
																		ann1-3	EXP2	0.32225
																		ann1-3	EXP2	0.437423
																		ann1-3	EXP1	0.47612
																		ann1-3	EXP1	0.77982
																		ann1-3	EXP1	1.14938
																		ann1-3	EXP1	0.771119
																		ann1-3	EXP1	0.347228
																		ann1-3	EXP2	1.4334
																		ann1-3	EXP2	1.10244
																		ann1-3	EXP2	1.98665
																		ann1-3	EXP2	0.976665
																		ann1-3	EXP2	0.85809
																		ann1-3	EXP2	0.405542
																		ann1-3	EXP2	0.312167
																		ann1-3	EXP2	0.356354
																		ann1-3	EXP2	0.738492
																		ann1-3	EXP2	0.345759
																		ann1-3	EXP2	0.369692
																		ann1-3	EXP2	0.409556
																		ann1-3	EXP2	1.7867
																		ann1-3	EXP2	0.401552
																		ann1-3	EXP2	0.334725
																		ann1-3	EXP1	0.963057
																		ann1-3	EXP1	0.708903
																		ann1-3	EXP1	1.20419
																		ann1-3	EXP3	0.351552
																		ann1-3	EXP3	0.415442
																		ann1-3	EXP3	0.44785
																		ann1-3	EXP3	0.451143
																		ann1-3	EXP2	0.8954
																		ann1-3	EXP2	1.27856
																		ann1-3	EXP2	1.00266
																		ann1-3	EXP2	1.4233
																		ann1-3	EXP2	0.62343
																		ann1-3	EXP2	1.66883
																		ann1-3	EXP2	1.70649
																		ann1-3	EXP2	0.780593
																		ann1-3	EXP2	0.394182
																		ann1-3	EXP2	1.49631
																		ann1-3	EXP2	1.38347
																		ann1-3	EXP2	1.59383
																		ann1-3	EXP2	2.04471
																		ann1-3	EXP2	0.424882
																		ann1-3	EXP2	1.4135
																		ann1-3	EXP1	0.87424
																		ann1-3	EXP2	0.959143
																		ann1-3	EXP2	0.814947
																		ann1-3	EXP2	1.2758
																		ann1-3	EXP2	0.834902
																		ann1-3	EXP2	2.56291
																		ann1-3	EXP2	1.07572
																		ann1-3	EXP1	0.468719
																		ann1-3	EXP3	1.35719
																		ann1-3	EXP3	0.867182
																		ann1-3	EXP3	1.0359
																		ann1-3	EXP2	0.907726
																		ann1-3	EXP2	0.762902
																		ann1-3	EXP2	1.30368
																		ann1-3	EXP2	1.11001
																		ann1-3	EXP2	0.782815
																		ann1-3	EXP2	1.01275
																		ann1-3	EXP2	0.470705
																		ann1-3	EXP2	0.674785
																		ann1-3	EXP2	1.37911
																		ann1-3	EXP2	0.729038
																		ann1-3	EXP1	0.802464
																		ann1-3	EXP1	0.401383
																		ann1-3	EXP3	1.15741
																		ann1-3	EXP2	1.08784
																		ann1-3	EXP2	1.50265
																		ann1-3	EXP2	1.91429
																		ann1-3	EXP2	1.13379
																		ann1-3	EXP2	0.78767
																		ann1-3	EXP1	0.875365
																		ann1-3	EXP3	1.33041
																		ann1-3	EXP2	1.11868
																		ann1-3	EXP2	1.18044
																		ann1-3	EXP2	0.440226
																		ann1-3	EXP2	0.425261
																		ann1-3	EXP2	0.454736
																		ann1-3	EXP3	1.29455
																		ann1-3	EXP2	1.39611
																		ann1-3	EXP2	1.00478
																		ann1-3	EXP2	1.30541
																		ann1-3	EXP2	1.19618
																		ann1-3	EXP1	0.639491
																		ann1-3	EXP1	0.612543
																		ann1-3	EXP2	1.55382
																		ann1-3	EXP2	1.3634
																		ann1-3	EXP2	1.51093
																		ann1-3	EXP2	1.40963
																		ann1-3	EXP2	1.27768
																		ann1-3	EXP3	0.382799
																		ann1-3	EXP1	1.35509
																		ann1-3	EXP2	1.29643
																		ann1-3	EXP2	1.11719
																		ann1-3	EXP2	0.571024
																		ann1-3	EXP3	1.43436
																		ann1-3	EXP3	0.690833
																		ann1-3	EXP2	0.96884
																		ann1-3	EXP2	0.68912
																		ann1-3	EXP2	1.19598
																		ann1-3	EXP2	1.65083
																		ann1-3	EXP1	0.960438
																		ann1-3	EXP3	0.820903
																		ann1-3	EXP2	1.59725
																		ann1-3	EXP2	1.04201
																		ann1-3	EXP2	0.998749
																		ann1-3	EXP3	1.68464
																		ann1-3	EXP3	1.12874
																		ann1-3	EXP2	0.595743
																		ann1-3	EXP2	1.11856
																		ann1-3	EXP2	1.26475
																		ann1-3	EXP2	0.410935
																		ann1-3	EXP2	0.926869
																		ann1-3	EXP3	0.908565
																		ann1-3	EXP2	0.795434
																		ann1-3	EXP2	1.91953
																		ann1-3	EXP2	0.874021
																		ann1-3	EXP3	0.993306
																		ann1-3	EXP2	1.05064
																		ann1-3	EXP2	1.1023
																		ann1-3	EXP3	1.36737
																		ann1-3	EXP3	0.881081
																		ann1-3	EXP2	1.07606
																		ann1-3	EXP2	0.973418
																		ann1-3	EXP1	0.725184
																		ann1-3	EXP3	0.806531
																		ann1-3	EXP3	1.09915
																		ann1-3	EXP3	1.33793
																		ann1-3	EXP2	1.14137
																		ann1-3	EXP2	0.570388
																		ann1-3	EXP3	0.817206
																		ann1-3	EXP3	1.16537
																		ann1-3	EXP1	0.988591
																		ann1-3	EXP1	0.522969
																		ann1-3	EXP3	0.865123
																		ann1-3	EXP3	1.26678
																		ann1-3	EXP2	0.859691
																		ann1-3	EXP1	1.00467
																		ann1-3	EXP3	0.811981
																		ann1-3	EXP3	1.09815
																		ann1-3	EXP3	0.990618
																		R108S	ann1-3
																		160	156	n
																		0.834043	0.97834	mean
																		0.80756	0.965949	median
																		4.123e-05	0.0003945	p-value Shapiro-Wilk test
																		0.001793		p-value Mann-Whitney test
																		**		significance

## Sheet: Figure 8
Figure 8d.	Percentage of root length colonization at 6 wpi with R. irregularis					Figure 8e.	Percentage of root length containing arbuscules at 6 wpi with R. irregularis							Figure 8f.	Arbuscules length (µM)				Figure 8g.	Q-RT-PCR expression analysis of MYB1 at 6 wpi with R. irregularis
	Plant	Experiment	%				Plant	Experiment	%					Plant		Experiment	Length (µM)			Plant	Experiment	Relative Expression
	R108S	EXP1	55.3903				R108S	EXP1	41.2639					R108S	plant 1	EXP2	52.613			R108S	EXP1	0.068651
	R108S	EXP1	35.6275				R108S	EXP1	27.1255					R108S	plant 1	EXP2	69.852			R108S	EXP1	0.0328054
	R108S	EXP1	44.2244				R108S	EXP1	30.033					R108S	plant 1	EXP2	52.098			R108S	EXP1	0.0772512
	R108S	EXP1	48.4536				R108S	EXP1	40.9794					R108S	plant 1	EXP2	41.346			R108S	EXP1	0.0726699
	R108S	EXP1	63.2143				R108S	EXP1	45					R108S	plant 1	EXP2	42.357			R108S	EXP1	0.0707298
	R108S	EXP1	40.6467				R108S	EXP1	33.7182					R108S	plant 1	EXP2	51.684			R108S	EXP2	0.115205
	R108S	EXP1	66.2651				R108S	EXP1	41.5663					R108S	plant 1	EXP2	45.656			R108S	EXP2	0.132585
	R108S	EXP1	59.2334				R108S	EXP1	46.6899					R108S	plant 1	EXP2	55.716			R108S	EXP2	0.150988
	R108S	EXP1	58.0128				R108S	EXP1	37.1795					R108S	plant 1	EXP2	68.766			R108S	EXP2	0.108851
	R108S	EXP1	43.8806				R108S	EXP1	28.9552					R108S	plant 1	EXP2	58.452			R108S	EXP2	0.185656
	R108S	EXP1	36.8209				R108S	EXP1	29.3763					R108S	plant 1	EXP2	18.625			ann1-3	EXP1	0.178622
	R108S	EXP1	56.2701				R108S	EXP1	44.0514					R108S	plant 1	EXP2	22.114			ann1-3	EXP1	0.0644837
	R108S	EXP1	67.8295				R108S	EXP1	58.1395					R108S	plant 1	EXP2	59.177			ann1-3	EXP1	0.0554353
	R108S	EXP1	59.5699				R108S	EXP1	49.8925					R108S	plant 1	EXP2	66.625			ann1-3	EXP1	0.0992894
	R108S	EXP1	55.6622				R108S	EXP1	44.7217					R108S	plant 1	EXP2	59.992			ann1-3	EXP2	0.0744545
	R108S	EXP1	48.7013				R108S	EXP1	42.2078					R108S	plant 1	EXP2	56.08			ann1-3	EXP2	0.329491
	R108S	EXP1	54.2781				R108S	EXP1	44.385					R108S	plant 1	EXP2	52.67			ann1-3	EXP2	0.162668
	R108S	EXP2	38.5542				R108S	EXP2	33.1325					R108S	plant 1	EXP2	62.259			ann1-3	EXP2	0.211365
	R108S	EXP2	66.6667				R108S	EXP2	59.5238					R108S	plant 1	EXP2	79.395			ann1-3	EXP2	0.209498
	R108S	EXP2	56.6667				R108S	EXP2	46.6667					R108S	plant 1	EXP2	71.986
	R108S	EXP2	62.1005				R108S	EXP2	47.032					R108S	plant 1	EXP2	60.107			R108S	ann1-3
	R108S	EXP2	57.4468				R108S	EXP2	49.6454					R108S	plant 1	EXP2	16.209			10	9	n
	R108S	EXP2	57.478				R108S	EXP2	49.8534					R108S	plant 1	EXP2	59.298			0.101539	0.153923	mean
	R108S	EXP2	64.7059				R108S	EXP2	55.0802					R108S	plant 1	EXP2	26.413			0.093051	0.162668	median
	R108S	EXP2	26.4228				R108S	EXP2	23.5772					R108S	plant 1	EXP2	38.06			0.7556	0.329	p-value Shapiro-Wilk test
	R108S	EXP2	53.125				R108S	EXP2	42.8571					R108S	plant 1	EXP2	43.227			0.05991		p-value Fisher test
	R108S	EXP2	60.1173				R108S	EXP2	52.1994					R108S	plant 1	EXP2	35.734			0.1228		p-value 2t-test
	R108S	EXP2	68.4444				R108S	EXP2	56.8889					R108S	plant 1	EXP2	43.55			NS		significance
	R108S	EXP2	36				R108S	EXP2	30.4					R108S	plant 1	EXP2	35.826
	R108S	EXP2	59.3985				R108S	EXP2	50					R108S	plant 1	EXP2	54.868
	R108S	EXP2	44.6809				R108S	EXP2	36.1702					R108S	plant 1	EXP2	55.608
	R108S	EXP2	56.2963				R108S	EXP2	48.3951					R108S	plant 1	EXP2	46.221
	R108S	EXP2	71.8085				R108S	EXP2	58.5106					R108S	plant 1	EXP2	44.045
	R108S	EXP2	65.0165				R108S	EXP2	53.1353					R108S	plant 2	EXP2	36.99
	R108S	EXP2	48.7805				R108S	EXP2	42.6829					R108S	plant 2	EXP2	37.356
	R108S	EXP2	65.6151				R108S	EXP2	54.2587					R108S	plant 2	EXP2	33.422
	ann1-3	EXP1	53.0726				ann1-3	EXP1	38.5475					R108S	plant 2	EXP2	33.658
	ann1-3	EXP1	43.5159				ann1-3	EXP1	32.2767					R108S	plant 2	EXP2	62.565
	ann1-3	EXP1	54.1958				ann1-3	EXP1	46.1538					R108S	plant 2	EXP2	67.599
	ann1-3	EXP1	43.0233				ann1-3	EXP1	37.2093					R108S	plant 2	EXP2	78.869
	ann1-3	EXP1	29.2517				ann1-3	EXP1	23.8095					R108S	plant 2	EXP2	83.419
	ann1-3	EXP1	47.8723				ann1-3	EXP1	39.0957					R108S	plant 2	EXP2	54.402
	ann1-3	EXP1	48.4536				ann1-3	EXP1	36.8557					R108S	plant 2	EXP2	46.422
	ann1-3	EXP1	39.6146				ann1-3	EXP1	27.8373					R108S	plant 2	EXP2	73.257
	ann1-3	EXP1	29.2056				ann1-3	EXP1	24.2991					R108S	plant 2	EXP2	59.354
	ann1-3	EXP1	27.1429				ann1-3	EXP1	20.7143					R108S	plant 2	EXP2	57.855
	ann1-3	EXP1	44.0835				ann1-3	EXP1	32.0186					R108S	plant 2	EXP2	83.215
	ann1-3	EXP1	36.2117				ann1-3	EXP1	31.4763					R108S	plant 2	EXP2	75.624
	ann1-3	EXP1	65.3495				ann1-3	EXP1	38.9058					R108S	plant 2	EXP2	46.36
	ann1-3	EXP1	33.1461				ann1-3	EXP1	24.4382					R108S	plant 2	EXP2	69.534
	ann1-3	EXP1	26.4339				ann1-3	EXP1	19.9501					R108S	plant 2	EXP2	52.975
	ann1-3	EXP1	54.4025				ann1-3	EXP1	36.478					R108S	plant 2	EXP2	57.863
	ann1-3	EXP1	31.7143				ann1-3	EXP1	22.5714					R108S	plant 2	EXP2	49.161
	ann1-3	EXP1	48.415				ann1-3	EXP1	40.0576					R108S	plant 2	EXP2	54.13
	ann1-3	EXP2	45.641				ann1-3	EXP2	39.4872					R108S	plant 2	EXP2	45.897
	ann1-3	EXP2	44.898				ann1-3	EXP2	37.2449					R108S	plant 2	EXP2	45.929
	ann1-3	EXP2	55.9441				ann1-3	EXP2	48.951					R108S	plant 2	EXP2	76.035
	ann1-3	EXP2	25.8964				ann1-3	EXP2	21.5139					R108S	plant 2	EXP2	71.08
	ann1-3	EXP2	50.7299				ann1-3	EXP2	40.5109					R108S	plant 2	EXP2	16.682
	ann1-3	EXP2	56.2992				ann1-3	EXP2	45.6693					R108S	plant 2	EXP2	44.158
	ann1-3	EXP2	38.4615				ann1-3	EXP2	32.5444					R108S	plant 2	EXP2	42.857
	ann1-3	EXP2	47.8873				ann1-3	EXP2	40.493					R108S	plant 2	EXP2	73.458
	ann1-3	EXP2	52.4457				ann1-3	EXP2	43.75					R108S	plant 2	EXP2	83.945
	ann1-3	EXP2	46.1538				ann1-3	EXP2	38.2051					R108S	plant 2	EXP2	41.886
	ann1-3	EXP2	62.2535				ann1-3	EXP2	48.4507					R108S	plant 2	EXP2	51.456
	ann1-3	EXP2	57.1429				ann1-3	EXP2	47.2303					R108S	plant 2	EXP2	35.83
	ann1-3	EXP2	48.6146				ann1-3	EXP2	39.5466					R108S	plant 2	EXP2	36.19
	ann1-3	EXP2	35.9223				ann1-3	EXP2	29.1262					R108S	plant 3	EXP2	45.004
	ann1-3	EXP2	47.4104				ann1-3	EXP2	36.6534					R108S	plant 3	EXP2	46.472
	ann1-3	EXP2	17.9661				ann1-3	EXP2	15.2542					R108S	plant 3	EXP2	46.773
	ann1-3	EXP2	55.5556				ann1-3	EXP2	39.6825					R108S	plant 3	EXP2	29.412
	ann1-3	EXP2	49.6599				ann1-3	EXP2	40.8163					R108S	plant 3	EXP2	90.989
	ann1-3	EXP2	51.2195				ann1-3	EXP2	43.9024					R108S	plant 3	EXP2	71.177
	ann1-3	EXP2	56.1688				ann1-3	EXP2	48.0519					R108S	plant 3	EXP2	39.489
														R108S	plant 3	EXP2	71.007
	R108S	ann1-3					R108S	ann1-3						R108S	plant 3	EXP2	49.573
	36	38	n				36	38	n					R108S	plant 3	EXP2	81.613
	54.2613	44.773	mean				43.7582	35.5205	mean					R108S	plant 3	EXP2	21.309
	56.4815	47.6413	median				44.5534	37.725	median					R108S	plant 3	EXP2	89.41
	0.09166	0.1807	p-value Shapiro-Wilk test											R108S	plant 3	EXP2	51.315
	0.9406		p-value Fisher test				LAMBDA DATA TRANSFORMATION							R108S	plant 3	EXP2	53.455
	0.0004448		p-value 2t-test					LAMBDA	1.35353					R108S	plant 3	EXP2	20.915
	***		significance				R108S	EXP1	153.72					R108S	plant 3	EXP2	71.939
							R108S	EXP1	87.1218					R108S	plant 3	EXP2	53.352
							R108S	EXP1	99.9958					R108S	plant 3	EXP2	60.985
							R108S	EXP1	152.287					R108S	plant 3	EXP2	37.2
							R108S	EXP1	172.855					R108S	plant 3	EXP2	35.314
							R108S	EXP1	116.955					R108S	plant 3	EXP2	54.491
							R108S	EXP1	155.247					R108S	plant 3	EXP2	77.652
							R108S	EXP1	181.699					R108S	plant 3	EXP2	38.834
							R108S	EXP1	133.494					R108S	plant 3	EXP2	37.356
							R108S	EXP1	95.1697					R108S	plant 3	EXP2	67.561
							R108S	EXP1	97.0476					R108S	plant 3	EXP2	59.752
							R108S	EXP1	167.941					R108S	plant 3	EXP2	56.196
							R108S	EXP1	244.497					R108S	plant 3	EXP2	47.133
							R108S	EXP1	198.77					R108S	plant 3	EXP2	55.113
							R108S	EXP1	171.409					R108S	plant 3	EXP2	45.638
							R108S	EXP1	158.499					R108S	plant 3	EXP2	49.419
							R108S	EXP1	169.665					R108S	plant 3	EXP2	81.196
							R108S	EXP2	114.214					R108S	plant 3	EXP2	71.765
							R108S	EXP2	252.41					R108S	plant 3	EXP2	72.061
							R108S	EXP2	181.576					R108S	plant 3	EXP2	26.907
							R108S	EXP2	183.503					R108S	plant 3	EXP2	35.392
							R108S	EXP2	197.438					R108S	plant 3	EXP2	56.287
							R108S	EXP2	198.559					R108S	plant 3	EXP2	115.133
							R108S	EXP2	227.247					R108S	plant 3	EXP2	89.597
							R108S	EXP2	72.0638					R108S	plant 3	EXP2	46.512
							R108S	EXP2	161.808					R108S	plant 3	EXP2	78.35
							R108S	EXP2	211.31					R108S	plant 3	EXP2	74.66
							R108S	EXP2	237.406					R108S	plant 3	EXP2	37.302
							R108S	EXP2	101.653					R108S	plant 3	EXP2	60.991
							R108S	EXP2	199.35					R108S	plant 3	EXP2	60.107
							R108S	EXP2	128.612					R108S	plant 3	EXP2	45.895
							R108S	EXP2	190.738					R108S	plant 3	EXP2	42.444
							R108S	EXP2	246.612					R108S	plant 3	EXP2	48.654
							R108S	EXP2	216.454					R108S	plant 3	EXP2	45.329
							R108S	EXP2	160.919					R108S	plant 3	EXP2	46.736
							R108S	EXP2	222.672					R108S	plant 3	EXP2	51.29
							ann1-3	EXP1	140.185					R108S	plant 4	EXP2	46.222
							ann1-3	EXP1	110.239					R108S	plant 4	EXP2	52.65
							ann1-3	EXP1	178.881					R108S	plant 4	EXP2	45.642
							ann1-3	EXP1	133.639					R108S	plant 4	EXP2	37.693
							ann1-3	EXP1	73.0265					R108S	plant 4	EXP2	38.435
							ann1-3	EXP1	142.89					R108S	plant 4	EXP2	38.597
							ann1-3	EXP1	131.922					R108S	plant 4	EXP2	39.906
							ann1-3	EXP1	90.2303					R108S	plant 4	EXP2	48.824
							ann1-3	EXP1	75.0661					R108S	plant 4	EXP2	55.906
							ann1-3	EXP1	60.4808					R108S	plant 4	EXP2	51.635
							ann1-3	EXP1	109.047					R108S	plant 4	EXP2	25.016
							ann1-3	EXP1	106.555					R108S	plant 4	EXP2	28.531
							ann1-3	EXP1	141.951					R108S	plant 4	EXP2	56.563
							ann1-3	EXP1	75.6485					R108S	plant 4	EXP2	39.728
							ann1-3	EXP1	57.4807					R108S	plant 4	EXP2	54.476
							ann1-3	EXP1	130.096					R108S	plant 4	EXP2	49.443
							ann1-3	EXP1	67.9344					R108S	plant 4	EXP2	49.811
							ann1-3	EXP1	147.669					R108S	plant 4	EXP2	46.29
							ann1-3	EXP2	144.83					R108S	plant 4	EXP2	47.444
							ann1-3	EXP2	133.812					R108S	plant 4	EXP2	40.304
							ann1-3	EXP2	193.71					R108S	plant 4	EXP2	41.952
							ann1-3	EXP2	63.6624					R108S	plant 4	EXP2	40.875
							ann1-3	EXP2	149.936					R108S	plant 4	EXP2	44.991
							ann1-3	EXP2	176.344					R108S	plant 4	EXP2	24.666
							ann1-3	EXP2	111.478					R108S	plant 4	EXP2	51.337
							ann1-3	EXP2	149.846					R108S	plant 4	EXP2	41.089
							ann1-3	EXP2	166.388					R108S	plant 4	EXP2	49.504
							ann1-3	EXP2	138.502					R108S	plant 4	EXP2	17.735
							ann1-3	EXP2	191.035					R108S	plant 4	EXP2	32.486
							ann1-3	EXP2	184.551					R108S	plant 4	EXP2	33.047
							ann1-3	EXP2	145.125					R108S	plant 4	EXP2	36.641
							ann1-3	EXP2	95.9312					R108S	plant 4	EXP2	48.618
							ann1-3	EXP2	130.943					R108S	plant 4	EXP2	56.621
							ann1-3	EXP2	39.9724					R108S	plant 4	EXP2	33.658
							ann1-3	EXP2	145.801					R108S	plant 4	EXP2	53.959
							ann1-3	EXP2	151.468					R108S	plant 4	EXP2	31.095
							ann1-3	EXP2	167.173					R108S	plant 4	EXP2	39.225
							ann1-3	EXP2	188.91					R108S	plant 4	EXP2	38.936
														R108S	plant 4	EXP2	41.733
							R108S	ann1-3						R108S	plant 4	EXP2	40.387
							36	38	n					R108S	plant 4	EXP2	37.264
							168.359	127.43	mean					R108S	plant 4	EXP2	45.695
							170.537	136.157	median					R108S	plant 4	EXP2	32.417
							0.402	0.0945	p-value Shapiro-Wilk test					R108S	plant 4	EXP2	36.282
							0.336		p-value Fisher test					R108S	plant 4	EXP2	31.727
							0.0002265		p-value 2t-test					R108S	plant 4	EXP2	32.016
							***		significance					R108S	plant 4	EXP2	32.54
														R108S	plant 4	EXP2	36.461
														R108S	plant 4	EXP2	31.615
														R108S	plant 5	EXP1	47.793
														R108S	plant 5	EXP1	55.414
														R108S	plant 5	EXP1	51.592
														R108S	plant 5	EXP1	56.327
														R108S	plant 5	EXP1	52.472
														R108S	plant 5	EXP1	68.914
														R108S	plant 5	EXP1	61.064
														R108S	plant 5	EXP1	60.919
														R108S	plant 5	EXP1	86.1
														R108S	plant 5	EXP1	19.688
														R108S	plant 5	EXP1	35.315
														R108S	plant 5	EXP1	57.281
														R108S	plant 5	EXP1	47.672
														R108S	plant 5	EXP1	32.457
														R108S	plant 5	EXP1	55.389
														R108S	plant 5	EXP1	54.073
														R108S	plant 5	EXP1	67.016
														R108S	plant 5	EXP1	61.195
														R108S	plant 5	EXP1	44.259
														R108S	plant 5	EXP1	39.997
														R108S	plant 5	EXP1	26.071
														R108S	plant 5	EXP1	49.987
														R108S	plant 5	EXP1	37.269
														R108S	plant 5	EXP1	39.657
														R108S	plant 5	EXP1	43.724
														R108S	plant 5	EXP1	53.733
														R108S	plant 5	EXP1	55.36
														R108S	plant 5	EXP1	57.426
														R108S	plant 5	EXP1	33.442
														R108S	plant 5	EXP1	30.435
														R108S	plant 5	EXP1	52.202
														R108S	plant 5	EXP1	48.533
														R108S	plant 5	EXP1	37.358
														R108S	plant 5	EXP1	32.016
														R108S	plant 5	EXP1	29.535
														R108S	plant 5	EXP1	43.467
														R108S	plant 5	EXP1	35.832
														R108S	plant 5	EXP1	51.204
														R108S	plant 5	EXP1	33.562
														R108S	plant 5	EXP1	32.269
														R108S	plant 5	EXP1	38.703
														R108S	plant 5	EXP1	46.872
														R108S	plant 5	EXP1	35.416
														R108S	plant 5	EXP1	21.645
														R108S	plant 5	EXP1	18.104
														R108S	plant 5	EXP1	41.669
														R108S	plant 5	EXP1	42.043
														R108S	plant 5	EXP1	42.305
														R108S	plant 5	EXP1	29.143
														R108S	plant 5	EXP1	37.908
														R108S	plant 5	EXP1	27.481
														R108S	plant 5	EXP1	44.092
														R108S	plant 5	EXP1	34.871
														R108S	plant 5	EXP1	22.461
														R108S	plant 5	EXP1	34.007
														R108S	plant 5	EXP1	31.145
														R108S	plant 5	EXP1	52.159
														R108S	plant 6	EXP1	32.305
														R108S	plant 6	EXP1	34.726
														R108S	plant 6	EXP1	46.61
														R108S	plant 6	EXP1	15.521
														R108S	plant 6	EXP1	18.057
														R108S	plant 6	EXP1	52.613
														R108S	plant 6	EXP1	30.994
														R108S	plant 6	EXP1	56.019
														R108S	plant 6	EXP1	47.224
														R108S	plant 6	EXP1	63.742
														R108S	plant 6	EXP1	72.218
														R108S	plant 6	EXP1	38.291
														R108S	plant 6	EXP1	41.046
														R108S	plant 6	EXP1	33.936
														R108S	plant 6	EXP1	43.086
														R108S	plant 6	EXP1	38.087
														R108S	plant 6	EXP1	61.768
														R108S	plant 6	EXP1	47.483
														R108S	plant 6	EXP1	68.642
														R108S	plant 6	EXP1	51.745
														R108S	plant 6	EXP1	52.884
														R108S	plant 6	EXP1	34.422
														R108S	plant 6	EXP1	42.5
														R108S	plant 6	EXP1	35.148
														R108S	plant 6	EXP1	57.672
														R108S	plant 6	EXP1	59.088
														R108S	plant 6	EXP1	23.308
														R108S	plant 6	EXP1	47.922
														R108S	plant 6	EXP1	54.13
														R108S	plant 6	EXP1	48.462
														R108S	plant 6	EXP1	40.165
														R108S	plant 6	EXP1	49.293
														R108S	plant 6	EXP1	45.492
														R108S	plant 6	EXP1	39.749
														R108S	plant 6	EXP1	53.595
														R108S	plant 6	EXP1	41.281
														R108S	plant 6	EXP1	45.717
														R108S	plant 6	EXP1	54.697
														R108S	plant 6	EXP1	66.259
														R108S	plant 6	EXP1	65.63
														R108S	plant 6	EXP1	75.616
														R108S	plant 6	EXP1	41.488
														R108S	plant 6	EXP1	38.976
														R108S	plant 6	EXP1	62.774
														R108S	plant 6	EXP1	21.129
														R108S	plant 6	EXP1	30.341
														R108S	plant 6	EXP1	66.036
														R108S	plant 6	EXP1	66.166
														R108S	plant 6	EXP1	51.812
														R108S	plant 6	EXP1	29.36
														R108S	plant 6	EXP1	32.369
														R108S	plant 6	EXP1	80.235
														R108S	plant 6	EXP1	58.709
														R108S	plant 6	EXP1	54.643
														R108S	plant 6	EXP1	41.33
														R108S	plant 6	EXP1	21.862
														R108S	plant 7	EXP1	32.457
														R108S	plant 7	EXP1	41.532
														R108S	plant 7	EXP1	35.109
														R108S	plant 7	EXP1	32.172
														R108S	plant 7	EXP1	15.058
														R108S	plant 7	EXP1	45.694
														R108S	plant 7	EXP1	40.809
														R108S	plant 7	EXP1	42.306
														R108S	plant 7	EXP1	34.901
														R108S	plant 7	EXP1	42.801
														R108S	plant 7	EXP1	20.462
														R108S	plant 7	EXP1	28.681
														R108S	plant 7	EXP1	29.254
														R108S	plant 7	EXP1	31.755
														R108S	plant 7	EXP1	15.635
														R108S	plant 7	EXP1	14.215
														R108S	plant 7	EXP1	20.847
														R108S	plant 7	EXP1	35.599
														R108S	plant 7	EXP1	43.234
														R108S	plant 7	EXP1	18.344
														R108S	plant 7	EXP1	41.17
														R108S	plant 7	EXP1	37.809
														R108S	plant 7	EXP1	18.001
														R108S	plant 7	EXP1	42.793
														R108S	plant 7	EXP1	17.415
														R108S	plant 7	EXP1	20.664
														R108S	plant 7	EXP1	57.039
														R108S	plant 7	EXP1	55.998
														R108S	plant 7	EXP1	27.619
														R108S	plant 7	EXP1	29.155
														R108S	plant 7	EXP1	58.21
														R108S	plant 7	EXP1	38.055
														R108S	plant 7	EXP1	33.634
														R108S	plant 7	EXP1	29.368
														R108S	plant 7	EXP1	11.315
														R108S	plant 7	EXP1	16.056
														R108S	plant 7	EXP1	37.798
														R108S	plant 7	EXP1	13.609
														R108S	plant 7	EXP1	17.708
														R108S	plant 7	EXP1	54.431
														R108S	plant 7	EXP1	49.792
														R108S	plant 7	EXP1	28.681
														R108S	plant 7	EXP1	50.086
														R108S	plant 7	EXP1	68.481
														R108S	plant 7	EXP1	20.565
														R108S	plant 7	EXP1	20.768
														R108S	plant 7	EXP1	58.505
														R108S	plant 7	EXP1	45.237
														R108S	plant 8	EXP1	43.1
														R108S	plant 8	EXP1	39.509
														R108S	plant 8	EXP1	38.948
														R108S	plant 8	EXP1	38.314
														R108S	plant 8	EXP1	34.761
														R108S	plant 8	EXP1	38.046
														R108S	plant 8	EXP1	13.17
														R108S	plant 8	EXP1	39.382
														R108S	plant 8	EXP1	67.282
														R108S	plant 8	EXP1	37.093
														R108S	plant 8	EXP1	47.354
														R108S	plant 8	EXP1	42.361
														R108S	plant 8	EXP1	46.616
														R108S	plant 8	EXP1	46.653
														R108S	plant 8	EXP1	15.657
														R108S	plant 8	EXP1	43.019
														R108S	plant 8	EXP1	45.932
														R108S	plant 8	EXP1	34.463
														R108S	plant 8	EXP1	23.562
														R108S	plant 8	EXP1	15.53
														R108S	plant 8	EXP1	38.685
														R108S	plant 8	EXP1	46.616
														R108S	plant 8	EXP1	30.55
														R108S	plant 8	EXP1	49.722
														R108S	plant 8	EXP1	47.514
														R108S	plant 8	EXP1	52.098
														R108S	plant 8	EXP1	49.853
														R108S	plant 8	EXP1	12.102
														R108S	plant 8	EXP1	45.123
														R108S	plant 8	EXP1	50.51
														R108S	plant 8	EXP1	44.726
														R108S	plant 8	EXP1	12.478
														R108S	plant 8	EXP1	14.709
														R108S	plant 8	EXP1	50.249
														R108S	plant 8	EXP1	12.814
														R108S	plant 8	EXP1	33.945
														R108S	plant 8	EXP1	25.172
														R108S	plant 8	EXP1	55.198
														R108S	plant 8	EXP1	35.534
														R108S	plant 8	EXP1	38.105
														R108S	plant 8	EXP1	39.144
														R108S	plant 8	EXP1	34.3
														R108S	plant 8	EXP1	79.608
														ann1-3	plant 1	EXP2	11.365
														ann1-3	plant 1	EXP2	13.265
														ann1-3	plant 1	EXP2	33.654
														ann1-3	plant 1	EXP2	20.073
														ann1-3	plant 1	EXP2	15.141
														ann1-3	plant 1	EXP2	49.958
														ann1-3	plant 1	EXP2	20.841
														ann1-3	plant 1	EXP2	33.804
														ann1-3	plant 1	EXP2	58.895
														ann1-3	plant 1	EXP2	19.974
														ann1-3	plant 1	EXP2	43.492
														ann1-3	plant 1	EXP2	39.975
														ann1-3	plant 1	EXP2	30.124
														ann1-3	plant 1	EXP2	22.207
														ann1-3	plant 1	EXP2	30.466
														ann1-3	plant 1	EXP2	15.183
														ann1-3	plant 1	EXP2	44.146
														ann1-3	plant 1	EXP2	47.757
														ann1-3	plant 1	EXP2	34.985
														ann1-3	plant 1	EXP2	42.974
														ann1-3	plant 1	EXP2	32.953
														ann1-3	plant 1	EXP2	49.224
														ann1-3	plant 1	EXP2	45.754
														ann1-3	plant 1	EXP2	35.016
														ann1-3	plant 1	EXP2	79.706
														ann1-3	plant 1	EXP2	75.254
														ann1-3	plant 1	EXP2	36.888
														ann1-3	plant 1	EXP2	21.301
														ann1-3	plant 1	EXP2	50.302
														ann1-3	plant 1	EXP2	40.887
														ann1-3	plant 1	EXP2	71.939
														ann1-3	plant 1	EXP2	58.236
														ann1-3	plant 1	EXP2	57.783
														ann1-3	plant 1	EXP2	54.138
														ann1-3	plant 1	EXP2	43.578
														ann1-3	plant 1	EXP2	16.844
														ann1-3	plant 1	EXP2	39.814
														ann1-3	plant 1	EXP2	34.743
														ann1-3	plant 1	EXP2	61.066
														ann1-3	plant 1	EXP2	63.639
														ann1-3	plant 1	EXP2	18.81
														ann1-3	plant 1	EXP2	36.859
														ann1-3	plant 1	EXP2	18.285
														ann1-3	plant 1	EXP2	42.067
														ann1-3	plant 1	EXP2	80.182
														ann1-3	plant 1	EXP2	10.29
														ann1-3	plant 2	EXP2	48.458
														ann1-3	plant 2	EXP2	47.502
														ann1-3	plant 2	EXP2	40.52
														ann1-3	plant 2	EXP2	42.357
														ann1-3	plant 2	EXP2	37.781
														ann1-3	plant 2	EXP2	44.196
														ann1-3	plant 2	EXP2	52.075
														ann1-3	plant 2	EXP2	48.235
														ann1-3	plant 2	EXP2	37.676
														ann1-3	plant 2	EXP2	41.935
														ann1-3	plant 2	EXP2	46.653
														ann1-3	plant 2	EXP2	50.005
														ann1-3	plant 2	EXP2	44.513
														ann1-3	plant 2	EXP2	40.263
														ann1-3	plant 2	EXP2	43.276
														ann1-3	plant 2	EXP2	33.69
														ann1-3	plant 2	EXP2	39.321
														ann1-3	plant 2	EXP2	42.256
														ann1-3	plant 2	EXP2	38.749
														ann1-3	plant 2	EXP2	39.482
														ann1-3	plant 2	EXP2	70.297
														ann1-3	plant 2	EXP2	42.841
														ann1-3	plant 2	EXP2	38.591
														ann1-3	plant 2	EXP2	46.852
														ann1-3	plant 2	EXP2	78.765
														ann1-3	plant 2	EXP2	66.588
														ann1-3	plant 2	EXP2	46.921
														ann1-3	plant 2	EXP2	52.873
														ann1-3	plant 2	EXP2	38.62
														ann1-3	plant 2	EXP2	39.36
														ann1-3	plant 2	EXP2	35.622
														ann1-3	plant 2	EXP2	52.41
														ann1-3	plant 2	EXP2	10.799
														ann1-3	plant 2	EXP2	13.558
														ann1-3	plant 2	EXP2	37.395
														ann1-3	plant 2	EXP2	68.312
														ann1-3	plant 2	EXP2	64.161
														ann1-3	plant 2	EXP2	58.272
														ann1-3	plant 2	EXP2	36.942
														ann1-3	plant 2	EXP2	45.645
														ann1-3	plant 2	EXP2	45.665
														ann1-3	plant 2	EXP2	38.308
														ann1-3	plant 2	EXP2	36.67
														ann1-3	plant 2	EXP2	64.466
														ann1-3	plant 2	EXP2	47.974
														ann1-3	plant 2	EXP2	9.817
														ann1-3	plant 2	EXP2	12.955
														ann1-3	plant 2	EXP2	46.972
														ann1-3	plant 2	EXP2	33.1
														ann1-3	plant 2	EXP2	31.862
														ann1-3	plant 2	EXP2	43.1
														ann1-3	plant 2	EXP2	29.07
														ann1-3	plant 2	EXP2	85.171
														ann1-3	plant 2	EXP2	27.266
														ann1-3	plant 2	EXP2	21.543
														ann1-3	plant 2	EXP2	15.95
														ann1-3	plant 2	EXP2	18.193
														ann1-3	plant 2	EXP2	68.347
														ann1-3	plant 2	EXP2	40.297
														ann1-3	plant 3	EXP2	73.824
														ann1-3	plant 3	EXP2	63.252
														ann1-3	plant 3	EXP2	23.235
														ann1-3	plant 3	EXP2	70.885
														ann1-3	plant 3	EXP2	44.436
														ann1-3	plant 3	EXP2	75.717
														ann1-3	plant 3	EXP2	65.621
														ann1-3	plant 3	EXP2	77.683
														ann1-3	plant 3	EXP2	96.535
														ann1-3	plant 3	EXP2	98.867
														ann1-3	plant 3	EXP2	17.38
														ann1-3	plant 3	EXP2	35.079
														ann1-3	plant 3	EXP2	72.942
														ann1-3	plant 3	EXP2	49.714
														ann1-3	plant 3	EXP2	55.589
														ann1-3	plant 3	EXP2	36.775
														ann1-3	plant 3	EXP2	35.959
														ann1-3	plant 3	EXP2	52.778
														ann1-3	plant 3	EXP2	44.052
														ann1-3	plant 3	EXP2	79.284
														ann1-3	plant 3	EXP2	42.51
														ann1-3	plant 3	EXP2	33.752
														ann1-3	plant 3	EXP2	55.529
														ann1-3	plant 3	EXP2	62.445
														ann1-3	plant 3	EXP2	35.902
														ann1-3	plant 3	EXP2	35.453
														ann1-3	plant 3	EXP2	29.057
														ann1-3	plant 3	EXP2	79.231
														ann1-3	plant 3	EXP2	51.886
														ann1-3	plant 3	EXP2	36.728
														ann1-3	plant 3	EXP2	46.236
														ann1-3	plant 3	EXP2	53.856
														ann1-3	plant 3	EXP2	30.67
														ann1-3	plant 3	EXP2	57.277
														ann1-3	plant 3	EXP2	55.012
														ann1-3	plant 3	EXP2	65.284
														ann1-3	plant 3	EXP2	56.083
														ann1-3	plant 3	EXP2	67.783
														ann1-3	plant 3	EXP2	64.843
														ann1-3	plant 3	EXP2	68.139
														ann1-3	plant 3	EXP2	41.454
														ann1-3	plant 3	EXP2	55.792
														ann1-3	plant 3	EXP2	57.041
														ann1-3	plant 3	EXP2	62.489
														ann1-3	plant 3	EXP2	48.143
														ann1-3	plant 3	EXP2	49.706
														ann1-3	plant 3	EXP2	91.621
														ann1-3	plant 3	EXP2	62.178
														ann1-3	plant 3	EXP2	43.676
														ann1-3	plant 3	EXP2	47.495
														ann1-3	plant 3	EXP2	52.562
														ann1-3	plant 3	EXP2	72.299
														ann1-3	plant 3	EXP2	59.281
														ann1-3	plant 3	EXP2	51.336
														ann1-3	plant 3	EXP2	51.076
														ann1-3	plant 3	EXP2	9.701
														ann1-3	plant 3	EXP2	12.759
														ann1-3	plant 3	EXP2	8.902
														ann1-3	plant 3	EXP2	8.931
														ann1-3	plant 3	EXP2	8.848
														ann1-3	plant 3	EXP2	54.233
														ann1-3	plant 3	EXP2	56.084
														ann1-3	plant 3	EXP2	29.864
														ann1-3	plant 3	EXP2	68.73
														ann1-3	plant 3	EXP2	56.91
														ann1-3	plant 3	EXP2	38.665
														ann1-3	plant 3	EXP2	22.355
														ann1-3	plant 4	EXP1	50.872
														ann1-3	plant 4	EXP1	41.089
														ann1-3	plant 4	EXP1	31.043
														ann1-3	plant 4	EXP1	35.627
														ann1-3	plant 4	EXP1	33.527
														ann1-3	plant 4	EXP1	59.772
														ann1-3	plant 4	EXP1	58.627
														ann1-3	plant 4	EXP1	26.96
														ann1-3	plant 4	EXP1	49.583
														ann1-3	plant 4	EXP1	48.704
														ann1-3	plant 4	EXP1	55.007
														ann1-3	plant 4	EXP1	37.382
														ann1-3	plant 4	EXP1	33.825
														ann1-3	plant 4	EXP1	26.497
														ann1-3	plant 4	EXP1	33.576
														ann1-3	plant 4	EXP1	18.55
														ann1-3	plant 4	EXP1	62.337
														ann1-3	plant 4	EXP1	39.776
														ann1-3	plant 4	EXP1	33.268
														ann1-3	plant 4	EXP1	30.679
														ann1-3	plant 4	EXP1	38.935
														ann1-3	plant 4	EXP1	23.354
														ann1-3	plant 4	EXP1	58.603
														ann1-3	plant 4	EXP1	42.455
														ann1-3	plant 4	EXP1	49.72
														ann1-3	plant 4	EXP1	45.295
														ann1-3	plant 4	EXP1	38.834
														ann1-3	plant 4	EXP1	43.316
														ann1-3	plant 4	EXP1	24.118
														ann1-3	plant 4	EXP1	38.535
														ann1-3	plant 4	EXP1	50.985
														ann1-3	plant 4	EXP1	58.83
														ann1-3	plant 4	EXP1	31.315
														ann1-3	plant 4	EXP1	12.513
														ann1-3	plant 4	EXP1	65.731
														ann1-3	plant 4	EXP1	55.634
														ann1-3	plant 4	EXP1	50.913
														ann1-3	plant 4	EXP1	20.279
														ann1-3	plant 4	EXP1	53.372
														ann1-3	plant 4	EXP1	70.265
														ann1-3	plant 4	EXP1	72.771
														ann1-3	plant 4	EXP1	68.982
														ann1-3	plant 4	EXP1	78.063
														ann1-3	plant 4	EXP1	76.95
														ann1-3	plant 4	EXP1	73.057
														ann1-3	plant 4	EXP1	61.776
														ann1-3	plant 4	EXP1	51.648
														ann1-3	plant 4	EXP1	45.626
														ann1-3	plant 4	EXP1	67.43
														ann1-3	plant 4	EXP1	42.659
														ann1-3	plant 4	EXP1	51.548
														ann1-3	plant 4	EXP1	70.062
														ann1-3	plant 4	EXP1	55.52
														ann1-3	plant 4	EXP1	55.05
														ann1-3	plant 4	EXP1	78.395
														ann1-3	plant 4	EXP1	41.868
														ann1-3	plant 4	EXP1	75.377
														ann1-3	plant 4	EXP1	47.118
														ann1-3	plant 4	EXP1	41.354
														ann1-3	plant 4	EXP1	58.536
														ann1-3	plant 4	EXP1	48.867
														ann1-3	plant 4	EXP1	87.071
														ann1-3	plant 4	EXP1	77.169
														ann1-3	plant 5	EXP1	50.665
														ann1-3	plant 5	EXP1	32.032
														ann1-3	plant 5	EXP1	32.466
														ann1-3	plant 5	EXP1	42.191
														ann1-3	plant 5	EXP1	69.783
														ann1-3	plant 5	EXP1	37.478
														ann1-3	plant 5	EXP1	62.89
														ann1-3	plant 5	EXP1	49.107
														ann1-3	plant 5	EXP1	45.015
														ann1-3	plant 5	EXP1	54.719
														ann1-3	plant 5	EXP1	58.685
														ann1-3	plant 5	EXP1	38.583
														ann1-3	plant 5	EXP1	50.411
														ann1-3	plant 5	EXP1	34.526
														ann1-3	plant 5	EXP1	51.581
														ann1-3	plant 5	EXP1	60.805
														ann1-3	plant 5	EXP1	36.567
														ann1-3	plant 5	EXP1	34.482
														ann1-3	plant 5	EXP1	32.374
														ann1-3	plant 5	EXP1	33.299
														ann1-3	plant 5	EXP1	37.851
														ann1-3	plant 5	EXP1	55.644
														ann1-3	plant 5	EXP1	40.968
														ann1-3	plant 5	EXP1	32.672
														ann1-3	plant 5	EXP1	34.761
														ann1-3	plant 5	EXP1	39.041
														ann1-3	plant 5	EXP1	41.228
														ann1-3	plant 5	EXP1	39.994
														ann1-3	plant 5	EXP1	32.941
														ann1-3	plant 5	EXP1	38.274
														ann1-3	plant 5	EXP1	36.321
														ann1-3	plant 5	EXP1	44.969
														ann1-3	plant 5	EXP1	43.682
														ann1-3	plant 5	EXP1	51.693
														ann1-3	plant 5	EXP1	61.997
														ann1-3	plant 5	EXP1	31.065
														ann1-3	plant 5	EXP1	40.908
														ann1-3	plant 5	EXP1	48.643
														ann1-3	plant 5	EXP1	42.17
														ann1-3	plant 5	EXP1	30.915
														ann1-3	plant 5	EXP1	40.166
														ann1-3	plant 5	EXP1	39.215
														ann1-3	plant 5	EXP1	34.825
														ann1-3	plant 5	EXP1	33.589
														ann1-3	plant 5	EXP1	41.849
														ann1-3	plant 5	EXP1	45.309
														ann1-3	plant 5	EXP1	46.11
														ann1-3	plant 5	EXP1	17.951
														ann1-3	plant 5	EXP1	42.096
														ann1-3	plant 5	EXP1	43.411
														ann1-3	plant 5	EXP1	32.672
														ann1-3	plant 5	EXP1	30.165
														ann1-3	plant 5	EXP1	25.952
														ann1-3	plant 5	EXP1	7.539
														ann1-3	plant 5	EXP1	28.28
														ann1-3	plant 5	EXP1	46.694
														ann1-3	plant 5	EXP1	41.844
														ann1-3	plant 5	EXP1	43.756
														ann1-3	plant 5	EXP1	32.097
														ann1-3	plant 5	EXP1	35.68
														ann1-3	plant 5	EXP1	55.937
														ann1-3	plant 5	EXP1	42.575
														ann1-3	plant 5	EXP1	11.856
														ann1-3	plant 5	EXP1	18.734
														ann1-3	plant 5	EXP1	17.89
														ann1-3	plant 5	EXP1	11.765
														ann1-3	plant 5	EXP1	24.861
														ann1-3	plant 5	EXP1	39.225
														ann1-3	plant 5	EXP1	47.761
														ann1-3	plant 5	EXP1	41.972
														ann1-3	plant 5	EXP1	32.36
														ann1-3	plant 5	EXP1	14.51
														ann1-3	plant 5	EXP1	24.709
														ann1-3	plant 5	EXP1	38.441
														ann1-3	plant 5	EXP1	44.299
														ann1-3	plant 5	EXP1	48.118
														ann1-3	plant 6	EXP1	35.993
														ann1-3	plant 6	EXP1	34.437
														ann1-3	plant 6	EXP1	47.386
														ann1-3	plant 6	EXP1	41.069
														ann1-3	plant 6	EXP1	43.566
														ann1-3	plant 6	EXP1	16.152
														ann1-3	plant 6	EXP1	20.419
														ann1-3	plant 6	EXP1	28.108
														ann1-3	plant 6	EXP1	27.978
														ann1-3	plant 6	EXP1	26.109
														ann1-3	plant 6	EXP1	38.642
														ann1-3	plant 6	EXP1	37.86
														ann1-3	plant 6	EXP1	61.084
														ann1-3	plant 6	EXP1	25.829
														ann1-3	plant 6	EXP1	29.449
														ann1-3	plant 6	EXP1	16.855
														ann1-3	plant 6	EXP1	56.041
														ann1-3	plant 6	EXP1	47.357
														ann1-3	plant 6	EXP1	50.747
														ann1-3	plant 6	EXP1	30.209
														ann1-3	plant 6	EXP1	30.209
														ann1-3	plant 6	EXP1	7.283
														ann1-3	plant 6	EXP1	30.07
														ann1-3	plant 6	EXP1	36.946
														ann1-3	plant 6	EXP1	28.46
														ann1-3	plant 6	EXP1	43.996
														ann1-3	plant 6	EXP1	29.962
														ann1-3	plant 6	EXP1	30.265
														ann1-3	plant 6	EXP1	32.655
														ann1-3	plant 6	EXP1	24.337
														ann1-3	plant 6	EXP1	25.71
														ann1-3	plant 6	EXP1	34.147
														ann1-3	plant 6	EXP1	51.149
														ann1-3	plant 6	EXP1	30.211
														ann1-3	plant 6	EXP1	38.253
														ann1-3	plant 6	EXP1	30.663
														ann1-3	plant 6	EXP1	20.821
														ann1-3	plant 6	EXP1	19.391
														ann1-3	plant 6	EXP1	41.615
														ann1-3	plant 6	EXP1	28.835
														ann1-3	plant 6	EXP1	26.162
														ann1-3	plant 6	EXP1	41.561
														ann1-3	plant 6	EXP1	26.418
														ann1-3	plant 6	EXP1	26.555
														ann1-3	plant 6	EXP1	26.312
														ann1-3	plant 6	EXP1	34.727
														ann1-3	plant 6	EXP1	9.281
														ann1-3	plant 6	EXP1	58.616
														ann1-3	plant 6	EXP1	37.859
														ann1-3	plant 6	EXP1	49.071
														ann1-3	plant 6	EXP1	34.005
														ann1-3	plant 6	EXP1	53.241
														ann1-3	plant 6	EXP1	40.774
														ann1-3	plant 6	EXP1	48.925
														ann1-3	plant 6	EXP1	19.371
														ann1-3	plant 6	EXP1	32.141
														ann1-3	plant 6	EXP1	30.869
														ann1-3	plant 6	EXP1	22.389
														ann1-3	plant 6	EXP1	40.98
														ann1-3	plant 6	EXP1	8.287
														ann1-3	plant 6	EXP1	17.746
														ann1-3	plant 6	EXP1	36.88
														ann1-3	plant 6	EXP1	34.788
														ann1-3	plant 6	EXP1	30.144
														ann1-3	plant 6	EXP1	38.518
														ann1-3	plant 6	EXP1	48.161
														ann1-3	plant 6	EXP1	15.069
														ann1-3	plant 7	EXP1	48.301
														ann1-3	plant 7	EXP1	41.197
														ann1-3	plant 7	EXP1	35.355
														ann1-3	plant 7	EXP1	14.364
														ann1-3	plant 7	EXP1	45.597
														ann1-3	plant 7	EXP1	48.992
														ann1-3	plant 7	EXP1	27.918
														ann1-3	plant 7	EXP1	45.789
														ann1-3	plant 7	EXP1	45.05
														ann1-3	plant 7	EXP1	49.688
														ann1-3	plant 7	EXP1	40.589
														ann1-3	plant 7	EXP1	37.493
														ann1-3	plant 7	EXP1	27.116
														ann1-3	plant 7	EXP1	38.672
														ann1-3	plant 7	EXP1	42.829
														ann1-3	plant 7	EXP1	25.725
														ann1-3	plant 7	EXP1	31.044
														ann1-3	plant 7	EXP1	50.64
														ann1-3	plant 7	EXP1	35.453
														ann1-3	plant 7	EXP1	78.785
														ann1-3	plant 7	EXP1	50.363
														ann1-3	plant 7	EXP1	56.969
														ann1-3	plant 7	EXP1	18.045
														ann1-3	plant 7	EXP1	48.885
														ann1-3	plant 7	EXP1	36.652
														ann1-3	plant 7	EXP1	43.099
														ann1-3	plant 7	EXP1	61.24
														ann1-3	plant 7	EXP1	17.657
														ann1-3	plant 7	EXP1	28.685
														ann1-3	plant 7	EXP1	46.154
														ann1-3	plant 7	EXP1	42.088
														ann1-3	plant 7	EXP1	26.609
														ann1-3	plant 7	EXP1	36.882
														ann1-3	plant 7	EXP1	49.853
														ann1-3	plant 7	EXP1	20.783
														ann1-3	plant 7	EXP1	14.884
														ann1-3	plant 7	EXP1	21.295
														ann1-3	plant 7	EXP1	38.846
														ann1-3	plant 7	EXP1	40.713
														ann1-3	plant 7	EXP1	30.842
														ann1-3	plant 7	EXP1	54.491
														ann1-3	plant 7	EXP1	82.931
														ann1-3	plant 7	EXP1	38.914
														ann1-3	plant 7	EXP1	17.549
														ann1-3	plant 7	EXP1	48.547
														ann1-3	plant 7	EXP1	57.822
														ann1-3	plant 7	EXP1	53.47
														ann1-3	plant 7	EXP1	54.236
														ann1-3	plant 7	EXP1	14.603
														ann1-3	plant 7	EXP1	13.945
														ann1-3	plant 7	EXP1	14.084
														ann1-3	plant 7	EXP1	42.235
														ann1-3	plant 7	EXP1	39.083
														ann1-3	plant 7	EXP1	56.692
														ann1-3	plant 7	EXP1	55.709
														ann1-3	plant 7	EXP1	12.565
														ann1-3	plant 7	EXP1	20.546
														ann1-3	plant 7	EXP1	31.636
														ann1-3	plant 7	EXP1	31.841
														ann1-3	plant 7	EXP1	54.062
														ann1-3	plant 7	EXP1	40.407
														ann1-3	plant 7	EXP1	33.178
														R108S	ann1-3
														371	440	n
														45.1454	41.9017	mean
														44.158	40.974	median
														0.0001097	0.0002219	p-value Shapiro-Wilk test
														0.004629		p-value Mann-Whitney test
														**		significance

## Sheet: Suppl Figure 1
Suppl Figure 1b.	Quantification of mitochondria in close contact with the nuclear envelope					Suppl Figure 1c.	Quantification of mitochondria around nuclei
	Cell	Experiment	Number				Cell	Experiment	Number
	PI	EXP1	9				PI	EXP1	23
	PI	EXP1	16				PI	EXP1	27
	PI	EXP1	8				PI	EXP1	23
	PI	EXP3	9				PI	EXP3	21
	PI	EXP2	12				PI	EXP2	27
	NP	EXP1	1				NP	EXP1	12
	NP	EXP1	2				NP	EXP1	15
	NP	EXP2	6				NP	EXP2	15
	NP	EXP2	5				NP	EXP2	20
	NP	EXP2	0				NP	EXP2	21
	NP	EXP3	0				NP	EXP3	20
	NP	EXP3	0				NP	EXP3	15
	PI	NP					PI	NP
	5	7	n				5	7	n
	10.8	2	mean				24.2	16.8571	mean
	9	1	median				23	15	median
	0.2032	0.04748	p-value Shapiro-Wilk test				0.2006	0.1676	p-value Shapiro-Wilk test
	0.005349		p-value Mann-Whitney test				0.6579		p-value Fisher test
	**		significance				0.002633		p-value 2t-test
							**		significance

## Sheet: Suppl Figure 2
Suppl Figure 2e.	Quantification of nuclear Ca2+ spiking frequency in A17						Suppl Figure 2f.	Quantification of nuclear Ca2+ spiking amplitude in A17							Suppl Figure 2g.	Quantification of nuclear Ca2+ spiking frequency in sunn							Suppl Figure 2h.	Quantification of nuclear Ca2+ spiking amplitude in sunn
expressed as number of spikes in 10 minutes per nucleus, from root hairs in response to rhizobial inoculation.							expressed as average signal-to-noise ratio (SNR), from root hairs in response to rhizobial inoculation.								expressed as number of spikes in 10 minutes per nucleus, from root hairs in response to rhizobial inoculation.								expressed as average signal-to-noise ratio (SNR), from root hairs in response to rhizobial inoculation.
	Plant	Experiment	Frequency					Plant	Experiment	Average SNR						Plant	Experiment	Frequency						Plant	Experiment	Average SNR
	Control	EXP1	0					Control	EXP1	0.343723						Control	EXP1	0.7						Control	EXP1	0.7
	Control	EXP1	0					Control	EXP1	0.412268						Control	EXP1	0.7						Control	EXP1	0.5
	Control	EXP1	0					Control	EXP1	0.375367						Control	EXP1	1.4						Control	EXP1	0.4
	Control	EXP1	0					Control	EXP1	0.33266						Control	EXP1	1.4						Control	EXP1	0.4
	Control	EXP1	0					Control	EXP1	1.43462						Control	EXP1	0.7						Control	EXP1	1.1
	Control	EXP1	1.05263					Control	EXP1	0.360117						Control	EXP1	0.7						Control	EXP1	0.3
	Control	EXP1	0					Control	EXP2	0.499786						Control	EXP1	1.4						Control	EXP1	0.6
	Control	EXP1	0					Control	EXP2	0.359236						Control	EXP1	0.7						Control	EXP1	0.6
	Control	EXP1	1.05263					Control	EXP2	0.647979						Control	EXP1	0.7						Control	EXP1	0.9
	Control	EXP1	1.05263					Control	EXP2	0.315764						Control	EXP1	0.7						Control	EXP1	1.1
	Control	EXP1	0					Control	EXP2	0.331556						Control	EXP1	1.4						Control	EXP1	0.8
	Control	EXP1	0					Control	EXP2	0.34494						Control	EXP1	0						Control	EXP1	0.5
	Control	EXP1	0					Control	EXP2	0.380684						Control	EXP1	0.7						Control	EXP1	0.6
	Control	EXP1	0					Control	EXP3	0.407492						Control	EXP1	0.7						Control	EXP1	0.5
	Control	EXP1	0					Control	EXP3	0.442427						Control	EXP1	0						Control	EXP1	0.5
	Control	EXP1	1.05263					Control	EXP3	0.31749						Control	EXP1	0						Control	EXP1	0.4
	Control	EXP1	1.05263					Control	EXP3	0.37271						Control	EXP1	1.4						Control	EXP1	0.4
	Control	EXP1	0					Control	EXP3	0.406584						Control	EXP1	0.7						Control	EXP1	0.5
	Control	EXP1	0					Control	EXP3	0.387878						Control	EXP1	0.7						Control	EXP1	0.4
	Control	EXP1	2.10526					Control	EXP3	0.410524						Control	EXP1	0.7						Control	EXP1	0.4
	Control	EXP1	0					+ S.meliloti	EXP1	0.574158						Control	EXP1	1.4						Control	EXP1	0.4
	Control	EXP2	0					+ S.meliloti	EXP1	0.647727						Control	EXP1	0						Control	EXP1	0.3
	Control	EXP2	0					+ S.meliloti	EXP1	0.452738						Control	EXP1	1.4						Control	EXP1	0.4
	Control	EXP2	1.05263					+ S.meliloti	EXP1	0.419317						Control	EXP1	0.7						Control	EXP1	0.3
	Control	EXP2	0					+ S.meliloti	EXP1	0.539275						Control	EXP1	0						Control	EXP2	0.6
	Control	EXP2	1.05263					+ S.meliloti	EXP1	1.08909						Control	EXP1	1.4						Control	EXP2	0.6
	Control	EXP2	0					+ S.meliloti	EXP1	0.500081						Control	EXP1	0.7						Control	EXP2	1
	Control	EXP2	0					+ S.meliloti	EXP2	1.22922						Control	EXP1	2.8						Control	EXP2	1
	Control	EXP2	0					+ S.meliloti	EXP2	0.871733						Control	EXP1	1.4						Control	EXP2	0.5
	Control	EXP2	0					+ S.meliloti	EXP2	0.902688						Control	EXP1	0						Control	EXP2	0.6
	Control	EXP2	1.05263					+ S.meliloti	EXP2	0.404614						Control	EXP2	0						Control	EXP2	0.9
	Control	EXP2	0					+ S.meliloti	EXP2	0.514096						Control	EXP2	1.4						Control	EXP2	2.7
	Control	EXP2	1.05263					+ S.meliloti	EXP2	0.736539						Control	EXP2	0						Control	EXP2	1.1
	Control	EXP2	1.05263					+ S.meliloti	EXP2	0.677627						Control	EXP2	0						Control	EXP2	0.4
	Control	EXP2	0					+ S.meliloti	EXP2	0.906882						Control	EXP2	1.4						Control	EXP2	0.5
	Control	EXP2	0					+ S.meliloti	EXP3	1.13202						Control	EXP2	0.7						Control	EXP2	0.5
	Control	EXP2	0					+ S.meliloti	EXP3	0.759782						Control	EXP2	1.4						Control	EXP2	0.5
	Control	EXP2	1.05263					+ S.meliloti	EXP3	1.05461						Control	EXP2	0.7						Control	EXP2	0.3
	Control	EXP2	0					+ S.meliloti	EXP3	1.91243						Control	EXP2	0						Control	EXP2	0.3
	Control	EXP2	4.21053					+ S.meliloti	EXP3	0.866688						Control	EXP2	0						Control	EXP2	0.4
	Control	EXP2	0					+ S.meliloti	EXP3	0.659146						Control	EXP2	2.8						Control	EXP2	0.5
	Control	EXP3	2.10526					+ S.meliloti	EXP3	0.8025						Control	EXP2	2.1						Control	EXP2	0.5
	Control	EXP3	0					+ S.meliloti	EXP3	0.850029						Control	EXP2	0.7						Control	EXP2	0.4
	Control	EXP3	4.21053					+ S.meliloti	EXP3	0.749739						Control	EXP2	1.4						Control	EXP2	0.4
	Control	EXP3	1.05263					+ S.meliloti	EXP3	0.938184						Control	EXP2	0						Control	EXP2	0.4
	Control	EXP3	0					+ S.meliloti	EXP3	1.32107						Control	EXP2	0.7						Control	EXP2	0.4
	Control	EXP3	0					+ S.meliloti	EXP3	0.734904						Control	EXP2	1.4						Control	EXP2	0.3
	Control	EXP3	3.15789					+ S.meliloti	EXP3	0.799307						Control	EXP2	6.2						Control	EXP2	0.5
	Control	EXP3	5.26316					+ S.meliloti	EXP3	0.863321						Control	EXP2	5.5						Control	EXP2	0.4
	Control	EXP3	1.05263					+ S.meliloti	EXP3	0.73966						Control	EXP2	0.7						Control	EXP2	0.3
	Control	EXP3	7.36842					+ S.meliloti	EXP3	0.938372						Control	EXP2	2.1						Control	EXP2	0.4
	+ S.meliloti	EXP1	6.31579					+ S.meliloti	EXP3	0.353393						Control	EXP2	6.2						Control	EXP2	0.4
	+ S.meliloti	EXP1	2.10526					+ S.meliloti	EXP3	0.384727						Control	EXP2	6.9						Control	EXP2	0.4
	+ S.meliloti	EXP1	0					+ S.meliloti	EXP3	0.458202						Control	EXP2	4.8						Control	EXP2	0.4
	+ S.meliloti	EXP1	2.10526					+ S.meliloti	EXP3	0.305133						Control	EXP2	3.4						Control	EXP2	0.3
	+ S.meliloti	EXP1	1.05263					+ S.meliloti	EXP3	0.44935						Control	EXP2	2.8						Control	EXP2	0.8
	+ S.meliloti	EXP1	6.31579					+ S.meliloti	EXP3	0.348837						Control	EXP2	3.4						Control	EXP2	0.4
	+ S.meliloti	EXP1	1.05263					+ S.meliloti	EXP3	0.349443						Control	EXP2	1.4						Control	EXP2	0.5
	+ S.meliloti	EXP1	0					+ S.meliloti	EXP3	0.325932						Control	EXP2	0						Control	EXP2	0.3
	+ S.meliloti	EXP1	4.21053					+ S.meliloti	EXP3	0.401173						Control	EXP2	0						Control	EXP2	0.6
	+ S.meliloti	EXP2	1.05263					+ S.meliloti	EXP3	0.422005						Control	EXP2	0.7						Control	EXP2	0.4
	+ S.meliloti	EXP2	6.31579					+ S.meliloti	EXP3	0.632633						Control	EXP2	2.1						Control	EXP2	0.6
	+ S.meliloti	EXP2	1.05263					+ S.meliloti	EXP3	0.305986						Control	EXP2	2.8						Control	EXP2	0.3
	+ S.meliloti	EXP2	3.15789					+ S.meliloti	EXP3	1.29938						Control	EXP2	0						+ S.meliloti	EXP1	0.6
	+ S.meliloti	EXP2	5.26316					+ S.meliloti	EXP3	1.38576						Control	EXP2	0.7						+ S.meliloti	EXP1	0.5
	+ S.meliloti	EXP2	10.5263					+ S.meliloti	EXP3	1.16859						Control	EXP2	1.4						+ S.meliloti	EXP1	0.6
	+ S.meliloti	EXP2	3.15789					+ S.meliloti	EXP3	0.940209						Control	EXP2	5.5						+ S.meliloti	EXP1	0.9
	+ S.meliloti	EXP2	6.31579					+ S.meliloti	EXP3	1.07972						Control	EXP2	1.4						+ S.meliloti	EXP1	1
	+ S.meliloti	EXP3	3.15789					+ S.meliloti	EXP3	0.688748						Control	EXP2	5.5						+ S.meliloti	EXP1	0.4
	+ S.meliloti	EXP3	3.15789					+ S.meliloti	EXP3	0.95348						Control	EXP2	0.7						+ S.meliloti	EXP1	1.2
	+ S.meliloti	EXP3	4.21053					+ S.meliloti	EXP3	1.85592						Control	EXP2	0.7						+ S.meliloti	EXP1	1.4
	+ S.meliloti	EXP3	1.05263					+ S.meliloti	EXP3	0.818765						Control	EXP2	2.8						+ S.meliloti	EXP1	1.3
	+ S.meliloti	EXP3	13.6842					+ S.meliloti	EXP3	0.591043						Control	EXP2	1.4						+ S.meliloti	EXP1	1.4
	+ S.meliloti	EXP3	11.5789					+ S.meliloti	EXP3	1.44822						Control	EXP2	0						+ S.meliloti	EXP1	1
	+ S.meliloti	EXP3	9.47368					+ S.meliloti	EXP4	0.696031						Control	EXP2	0.7						+ S.meliloti	EXP1	1.6
	+ S.meliloti	EXP3	20					+ S.meliloti	EXP4	0.320209						Control	EXP2	0.7						+ S.meliloti	EXP1	1.6
	+ S.meliloti	EXP3	15.7895													Control	EXP2	2.1						+ S.meliloti	EXP1	2.3
	+ S.meliloti	EXP3	13.6842					Control	+ S.meliloti							Control	EXP2	0.7						+ S.meliloti	EXP1	2.9
	+ S.meliloti	EXP3	3.15789					20	56	n						Control	EXP2	1.4						+ S.meliloti	EXP2	1.1
	+ S.meliloti	EXP3	11.5789					0.44419	0.778044	mean						+ S.meliloti	EXP1	12.4						+ S.meliloti	EXP2	1
	+ S.meliloti	EXP3	7.36842					0.378026	0.738099	median						+ S.meliloti	EXP1	2.8						+ S.meliloti	EXP2	1.3
	+ S.meliloti	EXP3	1.05263					1.69e-07	0.0014	p-value Shapiro-Wilk test						+ S.meliloti	EXP1	10.3						+ S.meliloti	EXP2	1.1
	+ S.meliloti	EXP3	6.31579					2.893e-05		p-value Mann-Whitney test						+ S.meliloti	EXP1	15.9						+ S.meliloti	EXP2	0.8
	+ S.meliloti	EXP3	6.31579					****		significance						+ S.meliloti	EXP1	18.6						+ S.meliloti	EXP2	0.9
	+ S.meliloti	EXP3	2.10526													+ S.meliloti	EXP1	2.1						+ S.meliloti	EXP2	1.4
	+ S.meliloti	EXP3	1.05263													+ S.meliloti	EXP1	11						+ S.meliloti	EXP2	1.6
	+ S.meliloti	EXP3	3.15789													+ S.meliloti	EXP1	4.1						+ S.meliloti	EXP2	0.3
	+ S.meliloti	EXP3	1.05263													+ S.meliloti	EXP1	14.5						+ S.meliloti	EXP2	0.6
	+ S.meliloti	EXP3	0													+ S.meliloti	EXP1	9						+ S.meliloti	EXP2	1.6
	+ S.meliloti	EXP3	1.05263													+ S.meliloti	EXP1	21.4						+ S.meliloti	EXP2	1.1
	+ S.meliloti	EXP3	0													+ S.meliloti	EXP1	3.4						+ S.meliloti	EXP2	2.1
	+ S.meliloti	EXP3	0													+ S.meliloti	EXP1	12.4						+ S.meliloti	EXP2	1.1
	+ S.meliloti	EXP3	2.10526													+ S.meliloti	EXP1	0.7						+ S.meliloti	EXP2	1
	+ S.meliloti	EXP3	0													+ S.meliloti	EXP1	1.4						+ S.meliloti	EXP2	1.8
	+ S.meliloti	EXP3	0													+ S.meliloti	EXP2	4.1
	+ S.meliloti	EXP3	2.10526													+ S.meliloti	EXP2	9.7						Control	+ S.meliloti
	+ S.meliloti	EXP3	1.05263													+ S.meliloti	EXP2	8.3						63	31	n
	+ S.meliloti	EXP3	2.10526													+ S.meliloti	EXP2	6.2						0.552381	1.20968	mean
	+ S.meliloti	EXP3	2.10526													+ S.meliloti	EXP2	6.9						0.5	1.1	median
	+ S.meliloti	EXP3	1.05263													+ S.meliloti	EXP2	8.3						5.191e-12	0.1015	p-value Shapiro-Wilk test
	+ S.meliloti	EXP3	1.05263													+ S.meliloti	EXP2	4.8						1.926e-09		p-value Mann-Whitney test
	+ S.meliloti	EXP3	0													+ S.meliloti	EXP2	2.8						****		significance
	+ S.meliloti	EXP3	0													+ S.meliloti	EXP2	0.7
	+ S.meliloti	EXP3	0													+ S.meliloti	EXP2	0.7
	+ S.meliloti	EXP3	0													+ S.meliloti	EXP2	4.1
	+ S.meliloti	EXP3	3.15789													+ S.meliloti	EXP2	7.6
	+ S.meliloti	EXP3	4.21053													+ S.meliloti	EXP2	0.7
	+ S.meliloti	EXP3	6.31579													+ S.meliloti	EXP2	2.8
	+ S.meliloti	EXP3	7.36842													+ S.meliloti	EXP2	1.4
	+ S.meliloti	EXP3	8.42105													+ S.meliloti	EXP2	5.5
	+ S.meliloti	EXP3	7.36842
	+ S.meliloti	EXP3	3.15789													Control	+ S.meliloti
	+ S.meliloti	EXP3	2.10526													79	31	n
	+ S.meliloti	EXP3	13.6842													1.45063	6.92258	mean
	+ S.meliloti	EXP3	8.42105													0.7	5.5	median
	+ S.meliloti	EXP3	2.10526													4.256e-10	0.01307	p-value Shapiro-Wilk test
	+ S.meliloti	EXP4	0													3.377e-09		p-value Mann-Whitney test
	+ S.meliloti	EXP4	0													****		significance
	+ S.meliloti	EXP4	0
	+ S.meliloti	EXP4	0
	+ S.meliloti	EXP4	1.62162
	+ S.meliloti	EXP4	0
	+ S.meliloti	EXP4	1.62162
	Control	+ S.meliloti
	51	72	n
	0.825593	3.90469	mean
	0	2.10526	median
	1.416e-10	4.861e-08	p-value Shapiro-Wilk test
	1.811e-07		p-value Mann-Whitney test
	****		significance

[truncated: 11 more sheets: Suppl Figure 3, Suppl Figure 4, Suppl Figure 6, Suppl Figure 7, Suppl Figure 8, Suppl Figure 9, Suppl Figure 10, Suppl Figure 11, Suppl Figure 12, Suppl Figure 13, Suppl Figure 15]
